# Supplementary material for: PRMT5-regulated splicing of DNA repair genes drives chemoresistance in breast cancer stem cells
Source: Oncogene. 2024 Dec 18;44(13):862–76. doi: 10.1038/s41388-024-03264-1 (PMC11932929; doi:10.1038/s41388-024-03264-1)
Supplement: Supplementary file 2 — Supplementary Table 1 [file 41388_2024_3264_MOESM2_ESM.xlsx]

## Sheet: MCF7_DDR_DSE
MCF7 AR-isolated BCSC. Differentially spliced genes within GO "DNA Repair"
type	geneSymbol	chr	longExonStart_0base	longExonEnd	shortES	shortEE	IncLevelDifference
Alternative 3prime	NABP1	chr2	191683289	191683804	191683728	191683804	0.103
Alternative 3prime	OGG1	chr3	9759186	9759286	9759233	9759286	0.378
Alternative 3prime	PNKP	chr19	49866398	49866528	49866398	49866445	0.133
Alternative 3prime	RPAIN	chr17	5425970	5426299	5426235	5426299	0.18
type	geneSymbol	chr	longExonStart_0base	longExonEnd	shortES	shortEE	IncLevelDifference
Alternative 5prime	ATM	chr11	108294926	108296393	108294926	108295059	0.465
Alternative 5prime	PNKP	chr19	49861607	49861881	49861771	49861881	-0.105
Alternative 5prime	POLL	chr10	101587821	101588232	101588203	101588232	-0.149
Alternative 5prime	RAD51AP1	chr12	4543762	4543911	4543762	4543904	0.153
Alternative 5prime	RAD52	chr12	929818	930144	930050	930144	-0.138
Alternative 5prime	RAD52	chr12	929763	930144	930050	930144	-0.169
Alternative 5prime	RAD9A	chr11	67396110	67396175	67396110	67396171	-0.178
type	geneSymbol	chr	1stExonStart_0base	1stExonEnd	2ndExonStart_0base	2ndExonEnd	IncLevelDifference
Mutually Exclusive Exon	PARPBP	chr12	102165728	102165883	102195311	102195447	0.148
Mutually Exclusive Exon	RPAIN	chr17	5425970	5426082	5426235	5426299	0.144
Mutually Exclusive Exon	TREX2	chrX	153454876	153455053	153455541	153455766	0.105
Mutually Exclusive Exon	TREX2	chrX	153454876	153455053	153455541	153455648	0.177
type	geneSymbol	chr	exonStart_0base	exonEnd	IncLevelDifference
Skipped Exon	ALKBH3	chr11	43892040	43892129	-0.13
Skipped Exon	ASCC2	chr22	29833540	29833614	0.336
Skipped Exon	BRIP1	chr17	61861909	61862075	0.204
Skipped Exon	CENPX	chr17	82019640	82019694	-0.133
Skipped Exon	CHD1L	chr1	147267425	147267518	-0.214
Skipped Exon	CHD1L	chr1	147270931	147271113	-0.227
Skipped Exon	CHD1L	chr1	147270931	147271195	-0.233
Skipped Exon	CHD1L	chr1	147270931	147271005	-0.177
Skipped Exon	DOT1L	chr19	2227362	2227467	0.725
Skipped Exon	EP400	chr12	131981488	131981596	0.319
Skipped Exon	EXO1	chr1	241849108	241849216	-0.255
Skipped Exon	EXO1	chr1	241849111	241849216	-0.239
Skipped Exon	FANCI	chr15	89245755	89245839	-0.108
Skipped Exon	HDAC10	chr22	50248661	50248751	-0.144
Skipped Exon	HDAC10	chr22	50248830	50248859	-0.462
Skipped Exon	HDAC10	chr22	50248830	50248890	-0.696
Skipped Exon	HSF1	chr8	144312627	144312711	-0.142
Skipped Exon	INIP	chr9	112701787	112701880	-0.313
Skipped Exon	INIP	chr9	112701787	112701880	-0.155
Skipped Exon	INO80E	chr16	30004567	30004657	-0.117
Skipped Exon	NPM1	chr5	171406396	171407161	0.128
Skipped Exon	OGG1	chr3	9759233	9759286	-0.204
Skipped Exon	PARPBP	chr12	102164437	102164608	-0.122
Skipped Exon	PARPBP	chr12	102148229	102148463	-0.122
Skipped Exon	PARPBP	chr12	102148234	102148463	-0.147
Skipped Exon	PARPBP	chr12	102151569	102151800	-0.12
Skipped Exon	PARPBP	chr12	102182548	102182627	-0.161
Skipped Exon	PARPBP	chr12	102195311	102195447	-0.226
Skipped Exon	PARPBP	chr12	102195311	102195447	-0.252
Skipped Exon	PARPBP	chr12	102195311	102195447	-0.171
Skipped Exon	PARPBP	chr12	102178591	102178770	-0.258
Skipped Exon	PARPBP	chr12	102153868	102153989	-0.253
Skipped Exon	PARPBP	chr12	102148234	102148463	-0.245
Skipped Exon	PARPBP	chr12	102148229	102148463	-0.197
Skipped Exon	PARPBP	chr12	102164437	102164608	-0.25
Skipped Exon	POLL	chr10	101587121	101587200	-0.396
Skipped Exon	RAD51AP1	chr12	4545218	4545312	0.423
Skipped Exon	RAD51D	chr17	35118500	35118619	0.257
Skipped Exon	RAD51D	chr17	35118500	35118619	0.165
Skipped Exon	RAD51D	chr17	35116858	35117037	0.259
Skipped Exon	RAD51D	chr17	35116858	35117037	0.53
Skipped Exon	RAD52	chr12	914410	914532	-0.111
Skipped Exon	RPAIN	chr17	5425970	5426082	0.118
Skipped Exon	RPAIN	chr17	5428070	5428211	-0.195
Skipped Exon	RPAIN	chr17	5426235	5426299	-0.245
Skipped Exon	RPAIN	chr17	5425970	5426082	-0.177
Skipped Exon	RPAIN	chr17	5425970	5428211	-0.106
Skipped Exon	RPAIN	chr17	5425970	5426299	-0.184
Skipped Exon	RPAIN	chr17	5428070	5428211	-0.259
Skipped Exon	RPAIN	chr17	5426235	5426299	-0.237
Skipped Exon	SIRT7	chr17	81916057	81916139	0.336
Skipped Exon	TREX2	chrX	153454876	153455053	-0.197
Skipped Exon	USP10	chr16	84704739	84704860	-0.278
Skipped Exon	USP10	chr16	84740308	84740369	-0.315
Skipped Exon	USP28	chr11	113874516	113874800	0.169
Skipped Exon	USP28	chr11	113874516	113874879	0.199
type	geneSymbol	chr	riExonStart_0base	riExonEnd	IncLevelDifference
Intron Retention	ATR	chr3	142465096	142468068	-0.181
Intron Retention	DDX11	chr12	31089402	31090094	0.163
Intron Retention	EME2	chr16	1775040	1775408	0.147
Intron Retention	FAN1	chr15	30925788	30928656	0.219
Intron Retention	HDAC10	chr22	50246297	50246735	0.117
Intron Retention	INO80E	chr16	30001211	30004657	0.21
Intron Retention	INTS3	chr1	153772339	153772711	0.143
Intron Retention	MUTYH	chr1	45332917	45333324	0.132
Intron Retention	MUTYH	chr1	45331660	45332086	0.111
Intron Retention	MUTYH	chr1	45332762	45333170	-0.12
Intron Retention	MUTYH	chr1	45332762	45333324	0.282
Intron Retention	PNKP	chr19	49861448	49861881	-0.111
Intron Retention	PNKP	chr19	49861607	49861881	0.13
Intron Retention	PNKP	chr19	49861448	49861881	0.191
Intron Retention	PNKP	chr19	49864178	49864403	0.38
Intron Retention	POLD1	chr19	50415723	50416528	0.157
Intron Retention	RPAIN	chr17	5425970	5426299	0.123
Intron Retention	SIRT7	chr17	81914293	81915512	-0.104
Intron Retention	SIRT7	chr17	81914293	81914702	0.173
Intron Retention	SIRT7	chr17	81914293	81915512	0.197
Intron Retention	WRAP53	chr17	7688476	7689079	-0.114

## Sheet: AU565_DDR_DSE
AU565 AR-isolated BCSC. Differentially spliced genes within GO "DNA Repair"
type	geneSymbol	chr	longExonStart_0base	longExonEnd	shortES	shortEE	IncLevelDifference
Alternative 3prime	EP400	chr12	131979693	131979793	131979696	131979793	-0.311
Alternative 3prime	HDAC10	chr22	50249102	50249198	50249102	50249168	0.232
Alternative 3prime	MUTYH	chr1	45333412	45333594	45333412	45333564	-0.397
Alternative 3prime	MUTYH	chr1	45333412	45333564	45333412	45333561	0.385
Alternative 3prime	NABP1	chr2	191683289	191683804	191683728	191683804	0.209
Alternative 3prime	NPM1	chr5	171406396	171407774	171407699	171407774	0.182
Alternative 3prime	PNKP	chr19	49866398	49866528	49866398	49866445	0.187
Alternative 3prime	RPAIN	chr17	5425970	5426299	5426235	5426299	0.214
type	geneSymbol	chr	longExonStart_0base	longExonEnd	shortES	shortEE	IncLevelDifference
Alternative 5prime	ASCC2	chr22	29834441	29834550	29834488	29834550	-0.116
Alternative 5prime	ATM	chr11	108294926	108296393	108294926	108295059	0.29
Alternative 5prime	ATM	chr11	108246963	108247136	108246963	108247127	0.244
Alternative 5prime	ATR	chr3	142466323	142469569	142467933	142469569	-0.143
Alternative 5prime	CHD1L	chr1	147270931	147271195	147270931	147271113	0.22
Alternative 5prime	CHD1L	chr1	147270931	147271113	147270931	147271005	0.127
Alternative 5prime	CHD1L	chr1	147270931	147271195	147270931	147271005	0.113
Alternative 5prime	HDAC10	chr22	50250973	50251405	50251101	50251405	0.169
Alternative 5prime	INIP	chr9	112701787	112701880	112701831	112701880	-0.352
Alternative 5prime	INO80E	chr16	30003649	30003714	30003649	30003670	0.238
Alternative 5prime	NABP1	chr2	191678135	191678705	191678135	191678241	0.206
Alternative 5prime	RAD51AP1	chr12	4543762	4543911	4543762	4543904	0.467
Alternative 5prime	RAD52	chr12	949601	949665	949605	949665	-0.268
Alternative 5prime	RAD9A	chr11	67396110	67396175	67396110	67396171	-0.138
type	geneSymbol	chr	1stExonStart_0base	1stExonEnd	2ndExonStart_0base	2ndExonEnd	IncLevelDifference
Mutually Exclusive Exon	ALKBH3	chr11	43892040	43892129	43897194	43897354	-0.157
Mutually Exclusive Exon	CHD1L	chr1	147270931	147271005	147272170	147272630	-0.117
Mutually Exclusive Exon	CHD1L	chr1	147268781	147268878	147270931	147271113	-0.107
Mutually Exclusive Exon	CHD1L	chr1	147268781	147268878	147270931	147271195	-0.105
Mutually Exclusive Exon	FANCI	chr15	89306009	89306194	89307475	89307529	-0.106
Mutually Exclusive Exon	PNKP	chr19	49864323	49864403	49866398	49866528	0.232
Mutually Exclusive Exon	RAD51D	chr17	35106987	35107122	35107365	35107447	0.149
Mutually Exclusive Exon	RAD51D	chr17	35116858	35117037	35118500	35118619	-0.217
type	geneSymbol	chr	exonStart_0base	exonEnd	IncLevelDifference
Skipped Exon	ALKBH3	chr11	43901515	43901725	-0.106
Skipped Exon	ALKBH3	chr11	43892040	43892129	-0.139
Skipped Exon	ALKBH3	chr11	43892040	43892129	-0.131
Skipped Exon	ALKBH3	chr11	43892040	43892129	-0.119
Skipped Exon	ALKBH3	chr11	43897194	43897354	0.165
Skipped Exon	BRIP1	chr17	61685835	61686165	-0.204
Skipped Exon	CENPX	chr17	82019509	82019694	-0.113
Skipped Exon	CENPX	chr17	82019640	82019694	-0.172
Skipped Exon	CHD1L	chr1	147259836	147259918	-0.179
Skipped Exon	CHD1L	chr1	147259836	147259918	-0.334
Skipped Exon	CHD1L	chr1	147272170	147272630	-0.127
Skipped Exon	CHD1L	chr1	147267425	147267518	-0.247
Skipped Exon	CHD1L	chr1	147270931	147271005	-0.146
Skipped Exon	DOT1L	chr19	2191083	2191240	0.102
Skipped Exon	EP400	chr12	131981488	131981596	0.198
Skipped Exon	EXO1	chr1	241849111	241849216	-0.121
Skipped Exon	EXO1	chr1	241849108	241849216	-0.158
Skipped Exon	FANCI	chr15	89245755	89245839	0.391
Skipped Exon	FANCI	chr15	89245194	89245311	-0.105
Skipped Exon	FANCI	chr15	89278686	89278774	-0.13
Skipped Exon	FANCI	chr15	89306006	89306194	-0.125
Skipped Exon	FANCI	chr15	89306009	89306194	-0.185
Skipped Exon	HDAC10	chr22	50249102	50249168	-0.14
Skipped Exon	HDAC10	chr22	50248661	50248751	-0.128
Skipped Exon	HSF1	chr8	144312627	144312711	-0.195
Skipped Exon	INO80E	chr16	30001211	30004657	-0.137
Skipped Exon	INO80E	chr16	30003649	30003714	-0.292
Skipped Exon	INO80E	chr16	30003649	30003670	-0.541
Skipped Exon	INO80E	chr16	30001464	30001530	-0.185
Skipped Exon	INO80E	chr16	30001413	30001530	-0.164
Skipped Exon	INO80E	chr16	30001211	30001530	-0.172
Skipped Exon	MUTYH	chr1	45333412	45333617	-0.116
Skipped Exon	MUTYH	chr1	45333412	45333603	-0.112
Skipped Exon	MUTYH	chr1	45333412	45333594	-0.111
Skipped Exon	MUTYH	chr1	45333096	45333170	0.101
Skipped Exon	MUTYH	chr1	45333412	45333497	-0.105
Skipped Exon	MUTYH	chr1	45338506	45338656	-0.508
Skipped Exon	NPM1	chr5	171406396	171407161	0.22
Skipped Exon	PARPBP	chr12	102164437	102164608	-0.161
Skipped Exon	PARPBP	chr12	102153868	102153989	-0.249
Skipped Exon	POLL	chr10	101582762	101582891	-0.116
Skipped Exon	RAD51AP1	chr12	4545218	4545312	-0.627
Skipped Exon	RAD51AP1	chr12	4545781	4545832	0.353
Skipped Exon	RAD51D	chr17	35116858	35117037	0.165
Skipped Exon	RAD51D	chr17	35106127	35106249	0.193
Skipped Exon	RAD51D	chr17	35118500	35118619	-0.273
Skipped Exon	RPAIN	chr17	5425970	5426299	-0.154
Skipped Exon	RPAIN	chr17	5425970	5426082	-0.163
Skipped Exon	RPAIN	chr17	5425970	5426082	0.12
Skipped Exon	RPAIN	chr17	5428070	5428211	-0.175
Skipped Exon	RPAIN	chr17	5426235	5426299	-0.345
Skipped Exon	TREX2	chrX	153454876	153455053	-0.219
Skipped Exon	USP10	chr16	84740308	84740369	-0.14
Skipped Exon	USP28	chr11	113874516	113874800	0.188
Skipped Exon	USP28	chr11	113874516	113874879	0.197
type	geneSymbol	chr	riExonStart_0base	riExonEnd	IncLevelDifference
Intron Retention	ATR	chr3	142465096	142468068	-0.239
Intron Retention	DDX11	chr12	31089402	31090094	0.164
Intron Retention	EME2	chr16	1775040	1775408	0.156
Intron Retention	FAN1	chr15	30925126	30928656	0.176
Intron Retention	HDAC10	chr22	50246297	50246735	0.182
Intron Retention	INO80E	chr16	30001211	30004657	0.108
Intron Retention	INTS3	chr1	153772339	153772711	0.176
Intron Retention	MUTYH	chr1	45331660	45332086	0.169
Intron Retention	MUTYH	chr1	45332762	45333324	0.227
Intron Retention	MUTYH	chr1	45332762	45333170	-0.142
Intron Retention	MUTYH	chr1	45332917	45333324	0.234
Intron Retention	NABP1	chr2	191685598	191696662	-0.166
Intron Retention	NPM1	chr5	171405301	171407774	0.112
Intron Retention	OGG1	chr3	9756766	9757191	0.131
Intron Retention	PNKP	chr19	49861607	49861881	0.247
Intron Retention	PNKP	chr19	49861448	49861881	0.277
Intron Retention	PNKP	chr19	49864178	49864403	0.327
Intron Retention	POLD1	chr19	50415723	50416528	0.194
Intron Retention	RPAIN	chr17	5425970	5426299	0.112
Intron Retention	SIRT7	chr17	81914293	81914702	0.181
Intron Retention	SIRT7	chr17	81914293	81915512	0.155
Intron Retention	WRAP53	chr17	7688476	7689079	-0.169
