# Supplementary material for: PRMT5-regulated splicing of DNA repair genes drives chemoresistance in breast cancer stem cells
Source: Oncogene. 2024 Dec 18;44(13):862–76. doi: 10.1038/s41388-024-03264-1 (PMC11932929; doi:10.1038/s41388-024-03264-1)
Supplement: Supplementary file 3 — Supplementary Table 2 [file 41388_2024_3264_MOESM3_ESM.xlsx]

## Sheet: MCF7_AR
MCF7 AR		Raw RT-PCR quantification in MCF7 AR cells
Raw densitometry values
	Sample	GAPDH	ATM	EXO1-Long	EXO1-short	PNKP	CHD1L(ex11)-Long	CHD1L(ex11)-short	DDX11	FAN1	SLX4	RAD51D(SE)	RAD17 (SE)
n=1	DMSO	18757.2	2599.28	15649	5072.29	7144.17	12582	491.749	9169.59	7400.31	10884.8	5364.98	202.092
	GSK	15300.3	7001.12	2702.52	16812.2	13497.1	8687.7	1372.55	11449.1	8837.81	11933.9	6302.12	7232.22
n=2	DMSO	15805.9	2171.79	19057.8	5388.82	2093.74	9793.7	106.364	5589.23	3038.65	5895.27	3651.15	4137.83
	GSK	14810.3	17532.2	5444.63	15665.7	7800.82	7369.87	1364.55	9792.9	10500.7	15544.6	5929.76	10348.7
n=3	DMSO	14323.9	3420.12	13905.8	4327.75	3684.61	13833	146.192	4938.1	4369.24	8404.17	5191.69	8113.87
	GSK	15328.9	8701.19	2994.35	11264.3	15276.3	8451.58	1069.06	10422.2	10978	16774.7	6975.71	21192.3
normalised to GAPDH
	Sample	GAPDH	ATM	EXO1-Long	EXO1-short	PNKP	CHD1L(ex11)-Long	CHD1L(ex11)-short	DDX11	FAN1	SLX4	RAD51D(SE)	RAD17 (SE)
n=1	DMSO	1	2599.28	15649	5072.29	7144.17	12582	491.749	9169.59	7400.31	10884.8	5364.98	202.092
	GSK	1.22594	8582.95	3313.13	20610.8	16546.7	10650.6	1682.66	14035.9	10834.6	14630.3	7726.03	8866.27
n=2	DMSO	1	2171.79	19057.8	5388.82	2093.74	9793.7	106.364	5589.23	3038.65	5895.27	3651.15	4137.83
	GSK	1.06722	18710.7	5810.63	16718.8	8325.21	7865.29	1456.28	10451.2	11206.6	16589.5	6328.37	11044.4
n=3	DMSO	1	3420.12	13905.8	4327.75	3684.61	13833	146.192	4938.1	4369.24	8404.17	5191.69	8113.87
	GSK	0.934438	8130.72	2798.03	10525.8	14274.8	7897.47	998.972	9738.89	10258.3	15674.9	6518.37	19802.9
Fold change from DMSO control			ATM	EXO1-Short/Long		PNKP	CHD1L(ex11)-Short/Long		DDX11	FAN1	SLX4	RAD51D(SE)	RAD17 (SE)
n=1	DMSO		1	0.324129		1	0.0390835		1	1	1	1	1
	GSK		3.30206	6.22096		2.31611	0.157987		1.5307	1.46408	1.3441	1.44008	43.8724
n=2	DMSO		1	0.282762		1	0.0108604		1	1	1	1	1
	GSK		8.61535	2.87728		3.97624	0.185152		1.86988	3.68802	2.81404	1.73325	2.66912
n=3	DMSO		1	0.311219		1	0.0105683		1	1	1	1	1
	GSK		2.37732	3.76185		3.87416	0.126493		1.97219	2.34784	1.86513	1.25554	2.44062
			ATM	EXO1-Long	EXO1-short	PNKP	CHD1L(ex11)-Long	CHD1L(ex11)-short	DDX11	FAN1	SLX4	RAD51D(SE)	RAD17 (SE)
		DMSO CONTROL	GSK591
		1	3.30206	0.324129	6.22096	2.31611	0.0390835	0.157987	1.5307	1.46408	1.3441	1.44008	43.8724
		1	8.61535	0.282762	2.87728	3.97624	0.0108604	0.185152	1.86988	3.68802	2.81404	1.73325	2.66912
		1	2.37732	0.311219	3.76185	3.87416	0.0105683	0.126493	1.97219	2.34784	1.86513	1.25554	2.44062
		average	4.76491	0.306037	4.28669	3.38884	0.0201708	0.156544	1.79093	2.49998	2.00776	1.47629	16.3274
		stdev	3.36649	0.0211648	1.73253	0.930409	0.0163796	0.0293564	0.231093	1.11975	0.745275	0.240907	23.855

## Sheet: AU565_AR
AU565 AR		Raw RT-PCR quantification in AU565 AR cells
Raw densitometry values
	Sample	GAPDH	ATM	EXO1-Long	EXO1-short	PNKP	CHD1L(ex11)-Long	CHD1L(ex11)-short	DDX11	FAN1	SLX4	RAD51D(SE)	RAD17 (SE)
n=1	DMSO	17323.1	4350.48	7613.22	3577.75	5123.27	23431.9	143.678	6013.8	4847.8	9063.87	2710.05	12429.1
	GSK	16682.8	13353.6	6982.92	8345.4	12552.8	20471.2	1072.55	10066.1	7540.53	11500.4	5512.73	12229.3
n=2	DMSO	17299.7	5268.41	10920.3	468.305	7019.53	24394.1	155.678	4865.2	7538.48	9511.51	3111.47	9714.92
	GSK	17827.4	11953.5	1007.16	4798.17	17352.9	22039.8	890.548	13464	12306	14230.4	8051.63	10202.1
n=3	DMSO	18648.4	5606.89	9182.53	1051.45	3872.73	23756.1	119.849	3652.9	2703.95	8459.22	688.749	269.335
	GSK	17440.1	6870.6	5137.44	9933.06	9743.09	21293.3	1798.81	8139.48	7711.29	13991.5	4860.95	1206.08
normalised to GAPDH
	Sample	GAPDH	ATM	EXO1-Long	EXO1-short	PNKP	CHD1L(ex11)-Long	CHD1L(ex11)-short	DDX11	FAN1	SLX4	RAD51D(SE)	RAD17 (SE)
n=1	DMSO	1	4350.48	7613.22	3577.75	5123.27	23431.9	143.678	6013.8	4847.8	9063.87	2710.05	12429.1
	GSK	1.03838	13866.2	7250.93	8665.7	13034.6	21256.9	1113.71	10452.5	7829.94	11941.8	5724.31	12698.6
n=2	DMSO	1	5268.41	10920.3	468.305	7019.53	24394.1	155.678	4865.2	7538.48	9511.51	3111.47	9714.92
	GSK	0.970395	11599.6	977.346	4656.12	16839.1	21387.3	864.183	13065.4	11941.7	13809.1	7813.26	9900.06
n=3	DMSO	1	5606.89	9182.53	1051.45	3872.73	23756.1	119.849	3652.9	2703.95	8459.22	688.749	269.335
	GSK	1.06929	7346.64	5493.4	10621.3	10418.2	22768.6	1923.44	8703.44	8245.58	14960.9	5197.75	1289.65
Fold change from DMSO control			ATM	EXO1-Short/Long		PNKP	CHD1L(ex11)-Short/Long		DDX11	FAN1	SLX4	RAD51D(SE)	RAD17 (SE)
n=1	DMSO		1	0.46994		1	0.00613172		1	1	1	1	1
	GSK		3.18727	1.19512		2.54419	0.0523929		1.73808	1.61515	1.31752	2.11225	1.02169
n=2	DMSO		1	0.0428839		1	0.0063818		1	1	1	1	1
	GSK		2.20173	4.76404		2.3989	0.0404063		2.68548	1.5841	1.45183	2.51112	1.01906
n=3	DMSO		1	0.114505		1	0.00504499		1	1	1	1	1
	GSK		1.31029	1.93346		2.69013	0.0844779		2.38261	3.04945	1.76859	7.54666	4.78827
			ATM	EXO1-Long	EXO1-short	PNKP	CHD1L(ex11)-Long	CHD1L(ex11)-short	DDX11	FAN1	SLX4	RAD51D(SE)	RAD17 (SE)
		DMSO CONTROL	GSK591
		1	3.18727	0.46994	1.19512	2.54419	0.00613172	0.0523929	1.73808	1.61515	1.31752	2.11225	1.02169
		1	2.20173	0.0428839	4.76404	2.3989	0.0063818	0.0404063	2.68548	1.5841	1.45183	2.51112	1.01906
		1	1.31029	0.114505	1.93346	2.69013	0.00504499	0.0844779	2.38261	3.04945	1.76859	7.54666	4.78827
		average
		stdev

## Sheet: CD24loCD44+
MCF7 CD24lo/CD44+	Raw RT-PCR quantification in MCF7 CD24lo/CD44+ cells
Raw densitometry values
	Sample	GAPDH	ATM	EXO1-Long	EXO1-short	PNKP	CHD1L(ex11)-Long	CHD1L(ex11)-short	DDX11	FAN1	SLX4	RAD51D(SE)	RAD17 (SE)
n=1	DMSO	22391.1	8181.55	6936.31	7809.4	3059.07	13460	775.991	4658.2	2206	11186.4	1056.23	3251.39
	GSK	20256.6	21637.7	1120.4	15195	14593.3	6658.8	3994.54	4708.51	4627.85	17047.6	1445.72	3701.7
n=2	DMSO	15482.7	8234.92	2675.29	14138.5	5314.68	13207.8	915.477	5209.88	4336.37	18144.3	2632.66	10821.2
	GSK	17310.5	25156.9	241.991	17211.5	16703.9	7556.8	3351.88	8166.44	13090.1	26683.9	10404	18684.3
n=3	DMSO	15434.3	16026.2	3712.61	3008.87	4042.97	7966.92	713.163	3479.76	2665.47	10208.5	896.477	5103.21
	GSK	14409.4	21982	1532.86	5756.31	10446.3	7278.12	1960.57	2752.59	4584.41	12163.9	3688.22	5794.38
normalised to GAPDH
	Sample	GAPDH	ATM	EXO1-Long	EXO1-short	PNKP	CHD1L(ex11)-Long	CHD1L(ex11)-short	DDX11	FAN1	SLX4	RAD51D(SE)	RAD17 (SE)
n=1	DMSO	1	8181.55	6936.31	7809.4	3059.07	13460	775.991	4658.2	2206	11186.4	1056.23	3251.39
	GSK	1.10537	23917.8	1238.46	16796.2	16131	7360.47	4415.46	5204.67	5115.51	18844	1598.06	4091.77
n=2	DMSO	1	8234.92	2675.29	14138.5	5314.68	13207.8	915.477	5209.88	4336.37	18144.3	2632.66	10821.2
	GSK	0.894409	22500.5	216.439	15394.1	14940.1	6758.87	2997.95	7304.14	11707.9	23866.3	9305.47	16711.4
n=3	DMSO	1	16026.2	3712.61	3008.87	4042.97	7966.92	713.163	3479.76	2665.47	10208.5	896.477	5103.21
	GSK	1.07113	23545.5	1641.89	6165.73	11189.3	7795.78	2100.02	2948.37	4910.48	13029.1	3950.54	6206.51
Fold change from DMSO control			ATM	EXO1-Short/Long		PNKP	CHD1L(ex11)-Short/Long		DDX11	FAN1	SLX4	RAD51D(SE)	RAD17 (SE)
n=1	DMSO		1	1.12587		1	0.0576516		1	1	1	1	1
	GSK		2.92338	13.5622		5.27317	0.599888		1.11731	2.3189	1.68454	1.51298	1.25847
n=2	DMSO		1	5.28487		1	0.0693135		1	1	1	1	1
	GSK		2.73233	71.1244		2.8111	0.443558		1.40198	2.69994	1.31536	3.53463	1.54433
n=3	DMSO		1	0.810447		1	0.0895155		1	1	1	1	1
	GSK		1.46919	3.75527		2.7676	0.269379		0.847291	1.84226	1.2763	4.40674	1.2162
			ATM	EXO1-Long	EXO1-short	PNKP	CHD1L(ex11)-Long	CHD1L(ex11)-short	DDX11	FAN1	SLX4	RAD51D(SE)	RAD17 (SE)
		DMSO CONTROL	GSK591
		1	2.92338	1.12587	13.5622	5.27317	0.0576516	0.599888	1.11731	2.3189	1.68454	1.51298	1.25847
		1	2.73233	5.28487	71.1244	2.61837	0.0693135	0.443558	1.40198	2.69994	1.31536	3.53463	1.54433
		1	1.46919	0.810447	3.75527	2.7676	0.0895155	0.269379	0.847291	1.84226	1.2763	4.40674	1.2162
		average	2.37497	2.40706	29.4806	3.55305	0.0721602	0.437608	1.12219	2.28703	1.4254	3.15145	1.33966
		stdev	0.790222	2.49724	36.3964	1.49154	0.0161216	0.165335	0.277376	0.429727	0.225272	1.48445	0.178499
