# Supplementary material for: PRMT5-regulated splicing of DNA repair genes drives chemoresistance in breast cancer stem cells
Source: Oncogene. 2024 Dec 18;44(13):862–76. doi: 10.1038/s41388-024-03264-1 (PMC11932929; doi:10.1038/s41388-024-03264-1)
Supplement: Supplementary file 4 — Supplementary Table 3 [file 41388_2024_3264_MOESM4_ESM.xlsx]

## Sheet: p<0.05 n=5995
Differentially expressed genes in MCF7 AR-isolated BCSCs after 4 days GSK591 (500nM)
p-adj < 0.05
ENSEMBL	ENTREZID	SYMBOL	GENENAME	GeneID	Base mean	log2(FC)	StdErr	Wald-Stats	P-value	P-adj	FoldChange
ENSG00000159388	7832	BTG2	BTG anti-proliferation factor 2	ENSG00000159388	1894.24	1.41449	0.0641407	22.0529	8.96416e-108	1.46223e-103	2.66565
ENSG00000107796	59	ACTA2	actin alpha 2, smooth muscle	ENSG00000107796	673.01	2.17683	0.0999835	21.7719	4.28425e-105	3.49423e-101	4.52159
ENSG00000101057	4605	MYBL2	MYB proto-oncogene like 2	ENSG00000101057	14299.2	-0.956308	0.0490802	-19.4846	1.48368e-84	8.06724e-81	0.515374
ENSG00000184216	3654	IRAK1	interleukin 1 receptor associated kinase 1	ENSG00000184216	27758.4	-0.838173	0.0432435	-19.3826	1.08193e-83	4.41212e-80	0.559352
ENSG00000124762	1026	CDKN1A	cyclin dependent kinase inhibitor 1A	ENSG00000124762	31179.2	1.41373	0.0733608	19.2709	9.43164e-83	3.07698e-79	2.66424
ENSG00000185088	51065	RPS27L	ribosomal protein S27 like	ENSG00000185088	7478.34	0.898933	0.0485644	18.5101	1.71085e-76	4.65124e-73	1.86469
ENSG00000163141	149428	BNIPL	BCL2 interacting protein like	ENSG00000163141	1044.21	1.82924	0.0997122	18.3452	3.60906e-75	8.41013e-72	3.55349
ENSG00000145022	6988	TCTA	T cell leukemia translocation altered	ENSG00000145022	2439.48	1.05874	0.0592483	17.8695	2.03773e-71	4.15493e-68	2.08311
ENSG00000145833	9879	DDX46	DEAD-box helicase 46	ENSG00000145833	14212.3	0.767107	0.0430466	17.8204	4.91063e-71	8.90024e-68	1.70185
ENSG00000183010	5831	PYCR1	pyrroline-5-carboxylate reductase 1	ENSG00000183010	6066.06	-1.05334	0.0597567	-17.6272	1.52399e-69	2.48592e-66	0.48185
ENSG00000014138	23649	POLA2	DNA polymerase alpha 2, accessory subunit	ENSG00000014138	2892.45	-1.05186	0.0601253	-17.4944	1.57999e-68	2.34298e-65	0.482347
ENSG00000171848	6241	RRM2	ribonucleotide reductase regulatory subunit M2	ENSG00000171848	13713.7	-1.29789	0.0743792	-17.4497	3.46304e-68	4.70742e-65	0.40672
ENSG00000172243	64581	CLEC7A	C-type lectin domain containing 7A	ENSG00000172243	567.503	1.90411	0.110189	17.2804	6.60738e-67	8.29074e-64	3.74278
ENSG00000198483	148741	ANKRD35	ankyrin repeat domain 35	ENSG00000198483	3154.9	1.09512	0.0640099	17.1086	1.27986e-65	1.49122e-62	2.13631
ENSG00000117360	9129	PRPF3	pre-mRNA processing factor 3	ENSG00000117360	20394.6	1.11471	0.066188	16.8416	1.20928e-63	1.31505e-60	2.16552
ENSG00000112773	55603	TENT5A	terminal nucleotidyltransferase 5A	ENSG00000112773	7399.37	0.843785	0.0502449	16.7935	2.72517e-63	2.77831e-60	1.79475
ENSG00000166508	4176	MCM7	minichromosome maintenance complex component 7	ENSG00000166508	20005.1	-0.762972	0.0455725	-16.7419	6.48541e-63	6.22295e-60	0.589281
ENSG00000143458	126626	GABPB2	GA binding protein transcription factor subunit beta 2	ENSG00000143458	2544.24	-1.03712	0.062716	-16.5368	1.99229e-61	1.80546e-58	0.487298
ENSG00000026103	355	FAS	Fas cell surface death receptor	ENSG00000026103	602.874	1.83806	0.112397	16.3533	4.11966e-60	3.53684e-57	3.57528
ENSG00000135454	2583	B4GALNT1	beta-1,4-N-acetyl-galactosaminyltransferase 1	ENSG00000135454	3507.33	-1.12485	0.0704018	-15.9775	1.83296e-57	1.49496e-54	0.458551
ENSG00000147255	3547	IGSF1	immunoglobulin superfamily member 1	ENSG00000147255	6960.15	1.40296	0.0885684	15.8404	1.63766e-56	1.27207e-53	2.64443
ENSG00000128973	54982	CLN6	CLN6 transmembrane ER protein	ENSG00000128973	4064.68	-0.843446	0.0533715	-15.8033	2.95266e-56	2.18926e-53	0.557311
ENSG00000178726	7056	THBD	thrombomodulin	ENSG00000178726	4385.5	1.1642	0.0742821	15.6727	2.32346e-55	1.64784e-52	2.24109
ENSG00000143401	81611	ANP32E	acidic nuclear phosphoprotein 32 family member E	ENSG00000143401	6498.33	-1.08047	0.0695167	-15.5426	1.7868e-54	1.21443e-51	0.472875
ENSG00000206075	5268	SERPINB5	serpin family B member 5	ENSG00000206075	1469.17	1.57746	0.104549	15.0883	1.93459e-51	1.26228e-48	2.98445
ENSG00000143126	1952	CELSR2	cadherin EGF LAG seven-pass G-type receptor 2	ENSG00000143126	29490.8	-0.715791	0.0483	-14.8197	1.0929e-49	6.85669e-47	0.608871
ENSG00000196365	9361	LONP1	lon peptidase 1, mitochondrial	ENSG00000196365	8482.06	0.644511	0.0439643	14.6599	1.16511e-48	7.03898e-46	1.56321
ENSG00000111206	2305	FOXM1	forkhead box M1	ENSG00000111206	8605.45	-0.827515	0.057041	-14.5074	1.08817e-47	6.33939e-45	0.563499
ENSG00000198682	9060	PAPSS2	3'-phosphoadenosine 5'-phosphosulfate synthase 2	ENSG00000198682	12956.4	0.906153	0.0627749	14.4349	3.11903e-47	1.7544e-44	1.87404
ENSG00000243566	105375355	UPK3B	uroplakin 3B	ENSG00000243566	1571.86	1.41819	0.0984249	14.4088	4.55272e-47	2.47546e-44	2.6725
ENSG00000145386	890	CCNA2	cyclin A2	ENSG00000145386	3867.63	-0.914298	0.0635536	-14.3862	6.31324e-47	3.32198e-44	0.530602
ENSG00000124067	6560	SLC12A4	solute carrier family 12 member 4	ENSG00000124067	1029.91	1.30483	0.0912518	14.2993	2.21067e-46	1.12689e-43	2.47055
ENSG00000180155	66004	LYNX1	Ly6/neurotoxin 1	ENSG00000180155	1681.25	1.00641	0.0705391	14.2674	3.4923e-46	1.72626e-43	2.00891
ENSG00000069535	4129	MAOB	monoamine oxidase B	ENSG00000069535	5586.45	1.4	0.0984652	14.2182	7.06136e-46	3.38779e-43	2.63902
ENSG00000235106	266655	BRD3OS	BRD3 opposite strand	ENSG00000235106	3280.79	0.767441	0.05411	14.183	1.16774e-45	5.44233e-43	1.70225
ENSG00000163071	132671	SPATA18	spermatogenesis associated 18	ENSG00000163071	762.565	1.60691	0.113479	14.1605	1.60937e-45	7.29223e-43	3.04599
ENSG00000188486	3014	H2AX	H2A.X variant histone	ENSG00000188486	12414.9	-0.824177	0.0582144	-14.1576	1.67582e-45	7.38811e-43	0.564804
ENSG00000134186	55119	PRPF38B	pre-mRNA processing factor 38B	ENSG00000134186	10480.4	0.771475	0.0545937	14.1312	2.43934e-45	1.04712e-42	1.70701
ENSG00000167900	7083	TK1	thymidine kinase 1	ENSG00000167900	5625.5	-0.821907	0.0586145	-14.0223	1.13935e-44	4.7654e-42	0.565694
ENSG00000131080	60401	EDA2R	ectodysplasin A2 receptor	ENSG00000131080	463.403	1.54333	0.111599	13.8292	1.6992e-43	6.92935e-41	2.91466
ENSG00000163918	5984	RFC4	replication factor C subunit 4	ENSG00000163918	1633.12	-1.09995	0.0802898	-13.6998	1.01836e-42	4.0516e-40	0.466532
ENSG00000139514	6541	SLC7A1	solute carrier family 7 member 1	ENSG00000139514	7591.79	-0.865719	0.0635193	-13.6292	2.68435e-42	1.04255e-39	0.548773
ENSG00000064787	8537	BCAS1	brain enriched myelin associated protein 1	ENSG00000064787	2130.36	1.43683	0.106167	13.5337	9.88996e-42	3.75175e-39	2.70726
ENSG00000100526	1033	CDKN3	cyclin dependent kinase inhibitor 3	ENSG00000100526	2348.91	-0.897849	0.0664837	-13.5048	1.46543e-41	5.43275e-39	0.536686
ENSG00000157985	116987	AGAP1	ArfGAP with GTPase domain, ankyrin repeat and PH domain 1	ENSG00000157985	7897.73	-0.699591	0.0518382	-13.4957	1.65873e-41	6.0127e-39	0.615747
ENSG00000148180	2934	GSN	gelsolin	ENSG00000148180	40440.8	0.735392	0.0547677	13.4275	4.1741e-41	1.48017e-38	1.66485
ENSG00000068489	55771	PRR11	proline rich 11	ENSG00000068489	14517.7	-0.987165	0.07357	-13.418	4.74029e-41	1.64518e-38	0.504468
ENSG00000140350	8125	ANP32A	acidic nuclear phosphoprotein 32 family member A	ENSG00000140350	11783.9	-0.623901	0.046953	-13.2878	2.72553e-40	9.26226e-38	0.648914
ENSG00000080546	27244	SESN1	sestrin 1	ENSG00000080546	2093.75	1.07656	0.0812549	13.2492	4.56201e-40	1.51868e-37	2.109
ENSG00000073111	4171	MCM2	minichromosome maintenance complex component 2	ENSG00000073111	10954.9	-0.871907	0.0658848	-13.2338	5.59709e-40	1.82599e-37	0.546424
ENSG00000270647	8148	TAF15	TATA-box binding protein associated factor 15	ENSG00000270647	8428.24	-0.876057	0.0663682	-13.2	8.77873e-40	2.80782e-37	0.544855
ENSG00000174243	9416	DDX23	DEAD-box helicase 23	ENSG00000174243	23117.3	0.795563	0.0604402	13.1628	1.43666e-39	4.50669e-37	1.73575
ENSG00000071539	9319	TRIP13	thyroid hormone receptor interactor 13	ENSG00000071539	2731.99	-0.752795	0.0571992	-13.1609	1.4725e-39	4.53197e-37	0.593453
ENSG00000147536	84296	GINS4	GINS complex subunit 4	ENSG00000147536	1205.94	-1.44702	0.11017	-13.1344	2.09138e-39	6.31752e-37	0.366777
ENSG00000041802	55341	LSG1	large 60S subunit nuclear export GTPase 1	ENSG00000041802	9810.64	0.81333	0.0619573	13.1273	2.29804e-39	6.81557e-37	1.75726
ENSG00000166451	55839	CENPN	centromere protein N	ENSG00000166451	6896.84	-0.987663	0.0753756	-13.1032	3.1564e-39	9.19416e-37	0.504294
ENSG00000278828	8357	H3C10	H3 clustered histone 10	ENSG00000278828	3066.29	0.772189	0.0593467	13.0115	1.05292e-38	3.01321e-36	1.70786
ENSG00000254996	404734	ANKHD1-EIF4EBP3	ANKHD1-EIF4EBP3 readthrough	ENSG00000254996	2385.9	-0.923601	0.0712615	-12.9607	2.04273e-38	5.745e-36	0.527191
ENSG00000105402	8775	NAPA	NSF attachment protein alpha	ENSG00000105402	11814.6	0.617237	0.0476461	12.9546	2.21194e-38	6.11546e-36	1.53394
ENSG00000065911	10797	MTHFD2	methylenetetrahydrofolate dehydrogenase (NADP+ dependent) 2, methenyltetrahydrofolate cyclohydrolase	ENSG00000065911	11697.1	-0.592362	0.0458198	-12.9281	3.12511e-38	8.49614e-36	0.663256
ENSG00000107521	3257	HPS1	HPS1 biogenesis of lysosomal organelles complex 3 subunit 1	ENSG00000107521	1703.81	-0.914648	0.070988	-12.8845	5.50021e-38	1.47081e-35	0.530473
ENSG00000138180	55165	CEP55	centrosomal protein 55	ENSG00000138180	3462.58	-0.878585	0.0683361	-12.8568	7.87481e-38	2.07184e-35	0.5439
ENSG00000101447	81610	FAM83D	family with sequence similarity 83 member D	ENSG00000101447	3056.53	-0.871232	0.0681786	-12.7787	2.15726e-37	5.58558e-35	0.54668
ENSG00000065357	1606	DGKA	diacylglycerol kinase alpha	ENSG00000065357	1474.61	1.27672	0.100146	12.7486	3.17511e-37	8.09257e-35	2.42288
ENSG00000135899	3431	SP110	SP110 nuclear body protein	ENSG00000135899	1528.1	0.897243	0.0704923	12.7282	4.12004e-37	1.02547e-34	1.8625
ENSG00000278259	80179	MYO19	myosin XIX	ENSG00000278259	2498.78	-0.817868	0.0642589	-12.7277	4.14918e-37	1.02547e-34	0.56728
ENSG00000011426	54443	ANLN	anillin actin binding protein	ENSG00000011426	14208	-0.831159	0.0656586	-12.6588	1.00005e-36	2.43474e-34	0.562077
ENSG00000087088	581	BAX	BCL2 associated X, apoptosis regulator	ENSG00000087088	5412.21	0.64764	0.0513932	12.6017	2.06753e-36	4.95965e-34	1.5666
ENSG00000067715	6857	SYT1	synaptotagmin 1	ENSG00000067715	3584.92	0.658797	0.0522966	12.5973	2.18428e-36	5.16376e-34	1.57877
ENSG00000156398	118980	SFXN2	sideroflexin 2	ENSG00000156398	1274.7	-1.27223	0.10136	-12.5516	3.89595e-36	9.07867e-34	0.41402
ENSG00000081277	5317	PKP1	plakophilin 1	ENSG00000081277	8797.65	0.629888	0.0502427	12.5369	4.68852e-36	1.07717e-33	1.54745
ENSG00000160200	875	CBS	cystathionine beta-synthase	ENSG00000160200	10918	-0.690623	0.0552478	-12.5005	7.42231e-36	1.68157e-33	0.619586
ENSG00000161509	2905	GRIN2C	glutamate ionotropic receptor NMDA type subunit 2C	ENSG00000161509	244.349	1.77342	0.142238	12.4679	1.11703e-35	2.49602e-33	3.41863
ENSG00000196562	55959	SULF2	sulfatase 2	ENSG00000196562	116555	0.617467	0.0497267	12.4172	2.10786e-35	4.6464e-33	1.53418
ENSG00000140525	55215	FANCI	FA complementation group I	ENSG00000140525	7763.5	-0.998154	0.0804106	-12.4132	2.21601e-35	4.81968e-33	0.50064
ENSG00000102384	2491	CENPI	centromere protein I	ENSG00000102384	1510.03	-1.24278	0.100155	-12.4085	2.3493e-35	5.04233e-33	0.422557
ENSG00000167513	81620	CDT1	chromatin licensing and DNA replication factor 1	ENSG00000167513	5480.3	-0.94175	0.075992	-12.3927	2.86073e-35	6.06029e-33	0.520601
ENSG00000178814	26873	OPLAH	5-oxoprolinase, ATP-hydrolysing	ENSG00000178814	942.113	-1.06701	0.0862406	-12.3724	3.68534e-35	7.70708e-33	0.477309
ENSG00000136877	2356	FPGS	folylpolyglutamate synthase	ENSG00000136877	4466.21	-0.731388	0.059136	-12.3679	3.89818e-35	8.04901e-33	0.602324
ENSG00000144452	26154	ABCA12	ATP binding cassette subfamily A member 12	ENSG00000144452	5082.43	0.882114	0.071329	12.3668	3.95028e-35	8.05462e-33	1.84307
ENSG00000164329	167153	TENT2	terminal nucleotidyltransferase 2	ENSG00000164329	3140.28	0.732071	0.0594164	12.321	6.97945e-35	1.40554e-32	1.66102
ENSG00000083520	22894	DIS3	DIS3 homolog, exosome endoribonuclease and 3'-5' exoribonuclease	ENSG00000083520	4997.82	0.699475	0.0568088	12.3128	7.73169e-35	1.53804e-32	1.62391
ENSG00000048392	50484	RRM2B	ribonucleotide reductase regulatory TP53 inducible subunit M2B	ENSG00000048392	11016.1	0.858749	0.0700301	12.2626	1.43854e-34	2.82717e-32	1.81346
ENSG00000148346	3934	LCN2	lipocalin 2	ENSG00000148346	3864.47	1.02445	0.0837839	12.2272	2.2238e-34	4.3184e-32	2.03418
ENSG00000136875	9128	PRPF4	pre-mRNA processing factor 4	ENSG00000136875	8375.22	0.535646	0.0439806	12.1791	4.01456e-34	7.70418e-32	1.44959
ENSG00000140406	59274	TLNRD1	talin rod domain containing 1	ENSG00000140406	3215.37	-0.701763	0.0576739	-12.1678	4.61465e-34	8.75281e-32	0.614821
ENSG00000160209	8566	PDXK	pyridoxal kinase	ENSG00000160209	16420.8	-0.554414	0.0456302	-12.1502	5.72541e-34	1.07348e-31	0.680934
ENSG00000144028	23020	SNRNP200	small nuclear ribonucleoprotein U5 subunit 200	ENSG00000144028	59448.1	0.651682	0.0536509	12.1467	5.97249e-34	1.10708e-31	1.571
ENSG00000189057	374393	FAM111B	family with sequence similarity 111 member B	ENSG00000189057	1653.35	-1.03959	0.0857268	-12.1268	7.6149e-34	1.39566e-31	0.486465
ENSG00000141934	8612	PLPP2	phospholipid phosphatase 2	ENSG00000141934	5075.82	0.639487	0.0527801	12.1161	8.68421e-34	1.57396e-31	1.55778
ENSG00000120254	25902	MTHFD1L	methylenetetrahydrofolate dehydrogenase (NADP+ dependent) 1 like	ENSG00000120254	2637.04	-0.912839	0.075367	-12.1119	9.13301e-34	1.63712e-31	0.531139
ENSG00000198797	57795	BRINP2	BMP/retinoic acid inducible neural specific 2	ENSG00000198797	1291.41	-0.868579	0.0718542	-12.0881	1.22126e-33	2.16535e-31	0.547686
ENSG00000157637	124565	SLC38A10	solute carrier family 38 member 10	ENSG00000157637	12203.1	-0.533342	0.0443792	-12.0178	2.8639e-33	5.02322e-31	0.690952
ENSG00000065328	55388	MCM10	minichromosome maintenance 10 replication initiation factor	ENSG00000065328	2124.67	-1.08368	0.0902633	-12.0058	3.31184e-33	5.7471e-31	0.471822
ENSG00000173535	8794	TNFRSF10C	TNF receptor superfamily member 10c	ENSG00000173535	345.077	1.52811	0.127531	11.9823	4.40193e-33	7.55835e-31	2.88408
ENSG00000113328	900	CCNG1	cyclin G1	ENSG00000113328	5080.29	0.791765	0.0661909	11.9618	5.6297e-33	9.56579e-31	1.73119
ENSG00000105281	6510	SLC1A5	solute carrier family 1 member 5	ENSG00000105281	37001.3	-0.524909	0.0439083	-11.9547	6.13878e-33	1.03233e-30	0.695003
ENSG00000186871	54821	ERCC6L	ERCC excision repair 6 like, spindle assembly checkpoint helicase	ENSG00000186871	1273.89	-1.04235	0.0873269	-11.9361	7.66927e-33	1.27654e-30	0.485537
ENSG00000112984	10112	KIF20A	kinesin family member 20A	ENSG00000112984	4389.69	-0.943483	0.079203	-11.9122	1.02236e-32	1.68452e-30	0.519976
ENSG00000213694	1903	S1PR3	sphingosine-1-phosphate receptor 3	ENSG00000213694	18199.5	-0.562224	0.0472718	-11.8934	1.28038e-32	2.08855e-30	0.677257
ENSG00000085840	4998	ORC1	origin recognition complex subunit 1	ENSG00000085840	826.327	-1.07651	0.0905216	-11.8923	1.29813e-32	2.09655e-30	0.474175
ENSG00000143476	51514	DTL	denticleless E3 ubiquitin protein ligase homolog	ENSG00000143476	1503.58	-1.2915	0.108855	-11.8645	1.80995e-32	2.89449e-30	0.408525
ENSG00000103257	8140	SLC7A5	solute carrier family 7 member 5	ENSG00000103257	40367.7	-1.17499	0.0991567	-11.8498	2.15657e-32	3.41534e-30	0.442887
ENSG00000095319	23511	NUP188	nucleoporin 188	ENSG00000095319	11334.4	-0.515145	0.0435009	-11.8422	2.36229e-32	3.70516e-30	0.699723
ENSG00000139428	326625	MMAB	metabolism of cobalamin associated B	ENSG00000139428	3055.97	-0.903562	0.0764106	-11.8251	2.89606e-32	4.49911e-30	0.534565
ENSG00000265763	118738	ZNF488	zinc finger protein 488	ENSG00000265763	282.183	1.68598	0.142675	11.8169	3.19296e-32	4.91354e-30	3.21758
ENSG00000140564	5045	FURIN	furin, paired basic amino acid cleaving enzyme	ENSG00000140564	6665.53	-0.715103	0.0605559	-11.809	3.50817e-32	5.34816e-30	0.609162
ENSG00000134575	53	ACP2	acid phosphatase 2, lysosomal	ENSG00000134575	3689.16	-0.742372	0.0630665	-11.7713	5.48986e-32	8.29172e-30	0.597756
ENSG00000172922	84153	RNASEH2C	ribonuclease H2 subunit C	ENSG00000172922	2248.51	-0.939558	0.0799065	-11.7582	6.40708e-32	9.58828e-30	0.521393
ENSG00000174233	112	ADCY6	adenylate cyclase 6	ENSG00000174233	7915.14	0.828415	0.0704817	11.7536	6.76616e-32	1.00336e-29	1.77573
ENSG00000106018	7434	VIPR2	vasoactive intestinal peptide receptor 2	ENSG00000106018	500.543	1.28817	0.109651	11.7479	7.24098e-32	1.0641e-29	2.44218
ENSG00000278212	NA	NA	NA	ENSG00000278212	663.743	1.12661	0.0961801	11.7135	1.08678e-31	1.58282e-29	2.18345
ENSG00000129993	863	CBFA2T3	CBFA2/RUNX1 partner transcriptional co-repressor 3	ENSG00000129993	5617.17	-0.654249	0.0558589	-11.7125	1.09964e-31	1.58737e-29	0.635406
ENSG00000076003	4175	MCM6	minichromosome maintenance complex component 6	ENSG00000076003	8699.63	-0.542267	0.0463573	-11.6976	1.31178e-31	1.877e-29	0.686691
ENSG00000166851	5347	PLK1	polo like kinase 1	ENSG00000166851	8091.48	-0.736589	0.0632452	-11.6466	2.38925e-31	3.38092e-29	0.600157
ENSG00000278615	102288414	C11orf98	chromosome 11 open reading frame 98	ENSG00000278615	4938.7	-0.687438	0.0590277	-11.646	2.40428e-31	3.38092e-29	0.620956
ENSG00000185246	55015	PRPF39	pre-mRNA processing factor 39	ENSG00000185246	4438.94	0.842187	0.0723799	11.6357	2.715e-31	3.78522e-29	1.79277
ENSG00000134574	1643	DDB2	damage specific DNA binding protein 2	ENSG00000134574	4460.17	0.668037	0.0574298	11.6322	2.82608e-31	3.9067e-29	1.58891
ENSG00000137807	9493	KIF23	kinesin family member 23	ENSG00000137807	4779.09	-0.886547	0.0762886	-11.621	3.22482e-31	4.42044e-29	0.540907
ENSG00000185432	25840	METTL7A	methyltransferase like 7A	ENSG00000185432	295.002	1.5884	0.136729	11.6171	3.37376e-31	4.58606e-29	3.00715
ENSG00000112312	51053	GMNN	geminin DNA replication inhibitor	ENSG00000112312	2262.67	-0.693992	0.0597827	-11.6086	3.72776e-31	5.02539e-29	0.618141
ENSG00000054148	29085	PHPT1	phosphohistidine phosphatase 1	ENSG00000054148	6586.65	0.720933	0.0622694	11.5776	5.34943e-31	7.15245e-29	1.64825
ENSG00000113739	8614	STC2	stanniocalcin 2	ENSG00000113739	3700.59	-1.00679	0.0871092	-11.5578	6.73905e-31	8.93719e-29	0.497651
ENSG00000137161	10695	CNPY3	canopy FGF signaling regulator 3	ENSG00000137161	4619.1	0.588697	0.0509562	11.553	7.12807e-31	9.37685e-29	1.50389
ENSG00000091527	55573	CDV3	CDV3 homolog	ENSG00000091527	11350.9	-0.514296	0.0445239	-11.551	7.29696e-31	9.49597e-29	0.700135
ENSG00000119938	5507	PPP1R3C	protein phosphatase 1 regulatory subunit 3C	ENSG00000119938	1531.46	1.4555	0.126011	11.5505	7.33505e-31	9.49597e-29	2.74251
ENSG00000131368	64432	MRPS25	mitochondrial ribosomal protein S25	ENSG00000131368	3365.94	-0.599393	0.0519028	-11.5484	7.523e-31	9.66261e-29	0.660031
ENSG00000093009	8318	CDC45	cell division cycle 45	ENSG00000093009	1315.54	-1.09259	0.0950148	-11.4991	1.33276e-30	1.69844e-28	0.46892
ENSG00000106367	1174	AP1S1	adaptor related protein complex 1 subunit sigma 1	ENSG00000106367	16651.7	0.495439	0.0431861	11.4722	1.82016e-30	2.30158e-28	1.40975
ENSG00000151725	79682	CENPU	centromere protein U	ENSG00000151725	2798.42	-0.883571	0.0770265	-11.471	1.84515e-30	2.31524e-28	0.542024
ENSG00000267368	100134938	UPK3BL1	uroplakin 3B like 1	ENSG00000267368	2146.64	0.87856	0.0766615	11.4602	2.08916e-30	2.60141e-28	1.83854
ENSG00000090889	24137	KIF4A	kinesin family member 4A	ENSG00000090889	5447.74	-0.836967	0.0730935	-11.4506	2.33439e-30	2.88474e-28	0.559819
ENSG00000173207	1163	CKS1B	CDC28 protein kinase regulatory subunit 1B	ENSG00000173207	5019.88	-0.59094	0.0517615	-11.4166	3.45491e-30	4.23732e-28	0.66391
ENSG00000155096	51582	AZIN1	antizyme inhibitor 1	ENSG00000155096	21230.7	-0.439426	0.0385905	-11.3869	4.86002e-30	5.91617e-28	0.737428
ENSG00000164611	9232	PTTG1	PTTG1 regulator of sister chromatid separation, securin	ENSG00000164611	2371.81	-0.728353	0.0639878	-11.3827	5.09998e-30	6.16229e-28	0.603593
ENSG00000131747	7153	TOP2A	DNA topoisomerase II alpha	ENSG00000131747	9852.93	-0.933462	0.082056	-11.3759	5.51144e-30	6.61048e-28	0.5236
ENSG00000175899	2	A2M	alpha-2-macroglobulin	ENSG00000175899	305.868	1.80616	0.159984	11.2897	1.47605e-29	1.75747e-27	3.4971
ENSG00000198826	9824	ARHGAP11A	Rho GTPase activating protein 11A	ENSG00000198826	4419.86	-0.788552	0.0698677	-11.2864	1.53266e-29	1.81165e-27	0.578925
ENSG00000080839	5933	RBL1	RB transcriptional corepressor like 1	ENSG00000080839	1482.03	-1.05121	0.0934424	-11.2498	2.32015e-29	2.72276e-27	0.482563
ENSG00000179388	1960	EGR3	early growth response 3	ENSG00000179388	2827.41	-1.00051	0.0891205	-11.2265	3.02138e-29	3.52034e-27	0.499822
ENSG00000163637	166336	PRICKLE2	prickle planar cell polarity protein 2	ENSG00000163637	6803.53	0.634423	0.0565374	11.2213	3.20528e-29	3.70812e-27	1.55232
ENSG00000101161	24148	PRPF6	pre-mRNA processing factor 6	ENSG00000101161	24743.1	0.50631	0.0451269	11.2197	3.26357e-29	3.74897e-27	1.42041
ENSG00000144354	83879	CDCA7	cell division cycle associated 7	ENSG00000144354	931.805	-0.927282	0.0826523	-11.2191	3.28718e-29	3.74969e-27	0.525848
ENSG00000182732	9628	RGS6	regulator of G protein signaling 6	ENSG00000182732	458.111	1.25576	0.112062	11.2059	3.81459e-29	4.32109e-27	2.38793
ENSG00000113368	4001	LMNB1	lamin B1	ENSG00000113368	9343.62	-0.718848	0.0641664	-11.2029	3.94749e-29	4.43476e-27	0.607583
ENSG00000237649	3833	KIFC1	kinesin family member C1	ENSG00000237649	3811.66	-0.922526	0.0823509	-11.2024	3.96932e-29	4.43476e-27	0.527584
ENSG00000167553	84790	TUBA1C	tubulin alpha 1c	ENSG00000167553	47364.9	-0.46979	0.0419887	-11.1885	4.64298e-29	5.15213e-27	0.72207
ENSG00000013364	9961	MVP	major vault protein	ENSG00000013364	3189.71	0.795545	0.071285	11.1601	6.39517e-29	7.04851e-27	1.73573
ENSG00000165891	144455	E2F7	E2F transcription factor 7	ENSG00000165891	1373.7	-0.868244	0.0778542	-11.1522	6.9875e-29	7.64967e-27	0.547813
ENSG00000235173	51236	HGH1	HGH1 homolog	ENSG00000235173	3996.97	-0.632179	0.0567449	-11.1407	7.94853e-29	8.64376e-27	0.645201
ENSG00000050748	5601	MAPK9	mitogen-activated protein kinase 9	ENSG00000050748	8291.23	-0.495676	0.0445781	-11.1193	1.01082e-28	1.09196e-26	0.709229
ENSG00000164466	94081	SFXN1	sideroflexin 1	ENSG00000164466	9931.82	-0.504901	0.0454533	-11.1081	1.14535e-28	1.22914e-26	0.704709
ENSG00000150593	27250	PDCD4	programmed cell death 4	ENSG00000150593	6082.24	0.734565	0.0661814	11.0993	1.26485e-28	1.34852e-26	1.6639
ENSG00000121957	29899	GPSM2	G protein signaling modulator 2	ENSG00000121957	8201.08	-0.591189	0.0533155	-11.0885	1.42675e-28	1.51124e-26	0.663796
ENSG00000111859	4739	NEDD9	neural precursor cell expressed, developmentally down-regulated 9	ENSG00000111859	1751.25	0.863778	0.0779816	11.0767	1.62791e-28	1.71319e-26	1.8198
ENSG00000158258	64084	CLSTN2	calsyntenin 2	ENSG00000158258	3573.25	0.786705	0.0711526	11.0566	2.03724e-28	2.13023e-26	1.72513
ENSG00000178573	4094	MAF	MAF bZIP transcription factor	ENSG00000178573	485.689	1.3461	0.121927	11.0401	2.44626e-28	2.54162e-26	2.54223
ENSG00000108679	3959	LGALS3BP	galectin 3 binding protein	ENSG00000108679	3308.57	0.667313	0.0604928	11.0313	2.70024e-28	2.78774e-26	1.58811
ENSG00000117399	991	CDC20	cell division cycle 20	ENSG00000117399	3894.38	-0.756414	0.068687	-11.0125	3.32736e-28	3.41358e-26	0.591966
ENSG00000160818	54865	GPATCH4	G-patch domain containing 4	ENSG00000160818	3634.3	-0.61088	0.0554897	-11.0089	3.46259e-28	3.53011e-26	0.654797
ENSG00000100029	23481	PES1	pescadillo ribosomal biogenesis factor 1	ENSG00000100029	7121.03	0.537753	0.0488802	11.0014	3.76091e-28	3.81043e-26	1.45171
ENSG00000198056	5557	PRIM1	DNA primase subunit 1	ENSG00000198056	1165.46	-1.02976	0.0936642	-10.9942	4.07593e-28	4.10411e-26	0.489791
ENSG00000127564	9088	PKMYT1	protein kinase, membrane associated tyrosine/threonine 1	ENSG00000127564	4316.72	-0.972146	0.088751	-10.9536	6.38365e-28	6.38835e-26	0.509747
ENSG00000109685	7468	NSD2	nuclear receptor binding SET domain protein 2	ENSG00000109685	10146.2	-0.664555	0.0607251	-10.9437	7.1257e-28	7.08746e-26	0.630883
ENSG00000138271	53836	GPR87	G protein-coupled receptor 87	ENSG00000138271	405.025	1.66307	0.152362	10.9153	9.74244e-28	9.63144e-26	3.1669
ENSG00000089006	27131	SNX5	sorting nexin 5	ENSG00000089006	7104.07	-0.570413	0.0523803	-10.8898	1.28863e-27	1.26627e-25	0.673424
ENSG00000198554	11169	WDHD1	WD repeat and HMG-box DNA binding protein 1	ENSG00000198554	2740.58	-0.754305	0.0694237	-10.8652	1.688e-27	1.64878e-25	0.592832
ENSG00000285920	NA	NA	NA	ENSG00000285920	2318.53	-0.702331	0.0647098	-10.8535	1.91836e-27	1.86264e-25	0.614579
ENSG00000120802	7112	TMPO	thymopoietin	ENSG00000120802	15206.6	-0.615494	0.0568821	-10.8205	2.75238e-27	2.65662e-25	0.652707
ENSG00000062038	1001	CDH3	cadherin 3	ENSG00000062038	7771.61	0.480196	0.0445143	10.7874	3.94591e-27	3.78622e-25	1.39493
ENSG00000135679	4193	MDM2	MDM2 proto-oncogene	ENSG00000135679	17937.9	0.992108	0.0920601	10.7767	4.43288e-27	4.2286e-25	1.98909
ENSG00000169258	114787	GPRIN1	G protein regulated inducer of neurite outgrowth 1	ENSG00000169258	2068.82	-0.790126	0.0733243	-10.7758	4.47989e-27	4.2486e-25	0.578294
ENSG00000189306	27341	RRP7A	ribosomal RNA processing 7 homolog A	ENSG00000189306	6119.41	-0.535846	0.04976	-10.7686	4.84303e-27	4.56644e-25	0.689754
ENSG00000101361	10528	NOP56	NOP56 ribonucleoprotein	ENSG00000101361	6791.22	-0.594065	0.0552171	-10.7587	5.39195e-27	5.0548e-25	0.662474
ENSG00000101040	23613	ZMYND8	zinc finger MYND-type containing 8	ENSG00000101040	16343.3	0.582983	0.0542393	10.7483	6.0338e-27	5.62419e-25	1.49794
ENSG00000116830	8458	TTF2	transcription termination factor 2	ENSG00000116830	5961.79	-0.627707	0.0586039	-10.711	9.03704e-27	8.3757e-25	0.647204
ENSG00000184678	8349	H2BC21	H2B clustered histone 21	ENSG00000184678	19753.4	0.514001	0.048084	10.6896	1.13803e-26	1.04879e-24	1.42801
ENSG00000115816	10153	CEBPZ	CCAAT enhancer binding protein zeta	ENSG00000115816	5624.58	0.746957	0.069961	10.6768	1.30757e-26	1.19826e-24	1.67825
ENSG00000113141	3550	IK	IK cytokine	ENSG00000113141	9837.63	0.569318	0.0533753	10.6663	1.46318e-26	1.33337e-24	1.48382
ENSG00000021776	9716	AQR	aquarius intron-binding spliceosomal factor	ENSG00000021776	6440.71	0.519782	0.0488248	10.6459	1.82312e-26	1.65215e-24	1.43374
ENSG00000186376	7626	ZNF75D	zinc finger protein 75D	ENSG00000186376	2493.97	0.735521	0.0692291	10.6244	2.29382e-26	2.06723e-24	1.665
ENSG00000090861	16	AARS1	alanyl-tRNA synthetase 1	ENSG00000090861	31727.7	-0.502021	0.047596	-10.5475	5.21399e-26	4.67311e-24	0.706117
ENSG00000147687	83940	TATDN1	TatD DNase domain containing 1	ENSG00000147687	6973.66	0.583445	0.0553626	10.5386	5.7339e-26	5.11101e-24	1.49842
ENSG00000131116	126299	ZNF428	zinc finger protein 428	ENSG00000131116	2106.13	0.648525	0.0615426	10.5378	5.78138e-26	5.12532e-24	1.56757
ENSG00000134057	891	CCNB1	cyclin B1	ENSG00000134057	10123.6	-0.553086	0.0525682	-10.5213	6.89115e-26	6.07613e-24	0.681561
ENSG00000273802	8339	H2BC8	H2B clustered histone 8	ENSG00000273802	3190.84	0.644232	0.0612682	10.5149	7.37292e-26	6.46598e-24	1.56291
ENSG00000147471	11212	PLPBP	pyridoxal phosphate binding protein	ENSG00000147471	2442.31	-0.681702	0.0651793	-10.4589	1.33425e-25	1.16387e-23	0.623429
ENSG00000189060	3005	H1-0	H1.0 linker histone	ENSG00000189060	41912.7	-0.606294	0.0579776	-10.4574	1.35537e-25	1.176e-23	0.656882
ENSG00000104889	10535	RNASEH2A	ribonuclease H2 subunit A	ENSG00000104889	3245.74	-0.648579	0.0620753	-10.4482	1.49255e-25	1.28818e-23	0.637908
ENSG00000114648	23276	KLHL18	kelch like family member 18	ENSG00000114648	2000.53	0.656694	0.0629369	10.4342	1.73124e-25	1.48632e-23	1.57647
ENSG00000007541	9091	PIGQ	phosphatidylinositol glycan anchor biosynthesis class Q	ENSG00000007541	5511.04	-0.611634	0.0586274	-10.4326	1.76045e-25	1.50348e-23	0.654455
ENSG00000124228	55661	DDX27	DEAD-box helicase 27	ENSG00000124228	11663.4	0.463456	0.0445152	10.4112	2.2049e-25	1.87325e-23	1.37884
ENSG00000127837	14	AAMP	angio associated migratory cell protein	ENSG00000127837	15178.2	0.44479	0.0428271	10.3857	2.87972e-25	2.43388e-23	1.36112
ENSG00000184007	8073	PTP4A2	protein tyrosine phosphatase 4A2	ENSG00000184007	12593.7	-0.462442	0.0445428	-10.382	2.99539e-25	2.5186e-23	0.725757
ENSG00000109805	64151	NCAPG	non-SMC condensin I complex subunit G	ENSG00000109805	2252.82	-1.04143	0.100574	-10.3549	3.97596e-25	3.32594e-23	0.485846
ENSG00000163701	132014	IL17RE	interleukin 17 receptor E	ENSG00000163701	611.263	1.0814	0.104479	10.3504	4.16857e-25	3.46927e-23	2.11608
ENSG00000142945	11004	KIF2C	kinesin family member 2C	ENSG00000142945	3150.51	-0.742265	0.0717385	-10.3468	4.32609e-25	3.58209e-23	0.5978
ENSG00000101849	6907	TBL1X	transducin beta like 1 X-linked	ENSG00000101849	5700.15	-0.545484	0.0527457	-10.3418	4.55948e-25	3.75627e-23	0.685161
ENSG00000163584	200916	RPL22L1	ribosomal protein L22 like 1	ENSG00000163584	2160.88	-0.877266	0.0849491	-10.327	5.32226e-25	4.36265e-23	0.544398
ENSG00000101843	5716	PSMD10	proteasome 26S subunit, non-ATPase 10	ENSG00000101843	5801.8	0.558021	0.0540394	10.3262	5.36472e-25	4.37547e-23	1.47225
ENSG00000163719	64419	MTMR14	myotubularin related protein 14	ENSG00000163719	5183.78	0.508544	0.0492789	10.3197	5.74051e-25	4.65867e-23	1.42261
ENSG00000172197	154141	MBOAT1	membrane bound O-acyltransferase domain containing 1	ENSG00000172197	1034.79	-0.902038	0.0875222	-10.3064	6.59275e-25	5.32381e-23	0.53513
ENSG00000107566	10613	ERLIN1	ER lipid raft associated 1	ENSG00000107566	2669.32	-0.620186	0.0602511	-10.2933	7.55103e-25	6.06761e-23	0.650587
ENSG00000158793	4817	NIT1	nitrilase 1	ENSG00000158793	1662.18	-0.676027	0.0657259	-10.2855	8.1881e-25	6.54727e-23	0.625887
ENSG00000150403	55002	TMCO3	transmembrane and coiled-coil domains 3	ENSG00000150403	4858.52	-0.675605	0.065711	-10.2815	8.54244e-25	6.79728e-23	0.62607
ENSG00000119326	8727	CTNNAL1	catenin alpha like 1	ENSG00000119326	1511.86	-0.802405	0.0780779	-10.277	8.9479e-25	7.08535e-23	0.573392
ENSG00000109674	55247	NEIL3	nei like DNA glycosylase 3	ENSG00000109674	575.572	-1.11997	0.109066	-10.2687	9.75288e-25	7.68546e-23	0.460105
ENSG00000170745	3790	KCNS3	potassium voltage-gated channel modifier subfamily S member 3	ENSG00000170745	2451.89	0.679645	0.0663062	10.2501	1.18226e-24	9.27163e-23	1.60175
ENSG00000149636	79980	DSN1	DSN1 component of MIS12 kinetochore complex	ENSG00000149636	1838.9	-0.814986	0.0796426	-10.233	1.41034e-24	1.10074e-22	0.568414
ENSG00000186193	89958	SAPCD2	suppressor APC domain containing 2	ENSG00000186193	11415.9	-0.514159	0.050368	-10.208	1.82503e-24	1.41762e-22	0.700201
ENSG00000172461	10690	FUT9	fucosyltransferase 9	ENSG00000172461	529.098	1.0515	0.103062	10.2026	1.93032e-24	1.49229e-22	2.07268
ENSG00000149212	143686	SESN3	sestrin 3	ENSG00000149212	1517.95	0.839131	0.0823122	10.1945	2.09824e-24	1.61445e-22	1.78897
ENSG00000116138	23341	DNAJC16	DnaJ heat shock protein family (Hsp40) member C16	ENSG00000116138	1835.25	0.939972	0.0922445	10.19	2.19741e-24	1.68283e-22	1.91849
ENSG00000095585	29760	BLNK	B cell linker	ENSG00000095585	292.447	1.41642	0.13905	10.1864	2.28032e-24	1.73816e-22	2.66922
ENSG00000138182	9585	KIF20B	kinesin family member 20B	ENSG00000138182	2935.13	-0.673986	0.0662307	-10.1763	2.52872e-24	1.90965e-22	0.626772
ENSG00000170017	214	ALCAM	activated leukocyte cell adhesion molecule	ENSG00000170017	29933.3	0.465486	0.04574	10.1768	2.51743e-24	1.90965e-22	1.38078
ENSG00000182199	6472	SHMT2	serine hydroxymethyltransferase 2	ENSG00000182199	12681.1	-0.474439	0.0467062	-10.1579	3.05477e-24	2.29629e-22	0.719747
ENSG00000146918	54892	NCAPG2	non-SMC condensin II complex subunit G2	ENSG00000146918	7898.47	-0.628281	0.0618753	-10.154	3.18083e-24	2.38008e-22	0.646947
ENSG00000161888	147841	SPC24	SPC24 component of NDC80 kinetochore complex	ENSG00000161888	1526.96	-0.97323	0.095925	-10.1457	3.46179e-24	2.57848e-22	0.509365
ENSG00000089685	332	BIRC5	baculoviral IAP repeat containing 5	ENSG00000089685	3891.27	-0.740216	0.0729731	-10.1437	3.53494e-24	2.621e-22	0.59865
ENSG00000125398	6662	SOX9	SRY-box transcription factor 9	ENSG00000125398	2017.9	0.976039	0.0962811	10.1374	3.7702e-24	2.78278e-22	1.96706
ENSG00000074527	59277	NTN4	netrin 4	ENSG00000074527	1816.56	1.10089	0.108676	10.1301	4.06394e-24	2.98608e-22	2.14487
ENSG00000169251	51068	NMD3	NMD3 ribosome export adaptor	ENSG00000169251	42007	-0.63968	0.0631539	-10.1289	4.11239e-24	3.00813e-22	0.641855
ENSG00000181192	55526	DHTKD1	dehydrogenase E1 and transketolase domain containing 1	ENSG00000181192	9044.28	-0.623496	0.061574	-10.126	4.2375e-24	3.07301e-22	0.649096
ENSG00000187122	6585	SLIT1	slit guidance ligand 1	ENSG00000187122	1045.19	1.14986	0.113556	10.1259	4.23876e-24	3.07301e-22	2.21893
ENSG00000044090	9820	CUL7	cullin 7	ENSG00000044090	7397.33	-0.637948	0.0630529	-10.1177	4.61289e-24	3.32944e-22	0.642626
ENSG00000175467	9092	SART1	spliceosome associated factor 1, recruiter of U4/U6.U5 tri-snRNP	ENSG00000175467	11329.7	0.436569	0.0432582	10.0922	5.98342e-24	4.29963e-22	1.35338
ENSG00000101412	1869	E2F1	E2F transcription factor 1	ENSG00000101412	2929.61	-0.868723	0.0861151	-10.0879	6.2474e-24	4.46963e-22	0.547631
ENSG00000155961	116442	RAB39B	RAB39B, member RAS oncogene family	ENSG00000155961	347.036	1.39499	0.138358	10.0825	6.60326e-24	4.70359e-22	2.62987
ENSG00000276043	29128	UHRF1	ubiquitin like with PHD and ring finger domains 1	ENSG00000276043	6462.62	-0.772614	0.0766747	-10.0765	7.0169e-24	4.9765e-22	0.585356
ENSG00000116661	26232	FBXO2	F-box protein 2	ENSG00000116661	1022.34	0.912893	0.0906301	10.0727	7.29154e-24	5.1489e-22	1.88282
ENSG00000197275	25788	RAD54B	RAD54 homolog B	ENSG00000197275	1410.78	-0.820878	0.0817015	-10.0473	9.44398e-24	6.64009e-22	0.566097
ENSG00000167969	1632	ECI1	enoyl-CoA delta isomerase 1	ENSG00000167969	2777.69	-0.806283	0.0802945	-10.0416	1.00075e-23	7.00612e-22	0.571853
ENSG00000131778	9557	CHD1L	chromodomain helicase DNA binding protein 1 like	ENSG00000131778	7008.23	-0.464796	0.0464359	-10.0094	1.38563e-23	9.65911e-22	0.724573
ENSG00000162777	79961	DENND2D	DENN domain containing 2D	ENSG00000162777	5514.07	0.539225	0.0540053	9.98467	1.77888e-23	1.23477e-21	1.45319
ENSG00000135414	10220	GDF11	growth differentiation factor 11	ENSG00000135414	3827.22	-0.620273	0.0621728	-9.97659	1.92979e-23	1.33385e-21	0.650548
ENSG00000196230	203068	TUBB	tubulin beta class I	ENSG00000196230	79903	-0.51197	0.0513203	-9.97599	1.94159e-23	1.33634e-21	0.701264
ENSG00000162545	55450	CAMK2N1	calcium/calmodulin dependent protein kinase II inhibitor 1	ENSG00000162545	3205.93	0.702054	0.0703958	9.97295	2.00188e-23	1.37204e-21	1.62682
ENSG00000094804	990	CDC6	cell division cycle 6	ENSG00000094804	2381.12	-0.847482	0.0851633	-9.95126	2.49008e-23	1.6995e-21	0.555754
ENSG00000165494	51585	PCF11	PCF11 cleavage and polyadenylation factor subunit	ENSG00000165494	7086.04	0.470468	0.0473234	9.94154	2.74544e-23	1.86598e-21	1.38556
ENSG00000205978	57523	NYNRIN	NYN domain and retroviral integrase containing	ENSG00000205978	226.108	1.70829	0.171898	9.9378	2.85049e-23	1.92934e-21	3.26773
ENSG00000198700	55705	IPO9	importin 9	ENSG00000198700	7546.55	-0.482569	0.0485955	-9.93033	3.07239e-23	2.07094e-21	0.715702
ENSG00000189221	4128	MAOA	monoamine oxidase A	ENSG00000189221	3520.11	0.755446	0.0760786	9.92981	3.08843e-23	2.07319e-21	1.68815
ENSG00000169255	8706	B3GALNT1	beta-1,3-N-acetylgalactosaminyltransferase 1 (globoside blood group)	ENSG00000169255	6592.9	-0.638113	0.0643332	-9.91888	3.44602e-23	2.30375e-21	0.642553
ENSG00000175854	375757	SWI5	SWI5 homologous recombination repair protein	ENSG00000175854	1795.79	-0.725799	0.0732838	-9.90395	4.00156e-23	2.66422e-21	0.604662
ENSG00000118193	9928	KIF14	kinesin family member 14	ENSG00000118193	3841.7	-0.922467	0.093535	-9.86226	6.0668e-23	4.02283e-21	0.527606
ENSG00000105519	828	CAPS	calcyphosine	ENSG00000105519	3141.68	0.701995	0.0713596	9.83743	7.76678e-23	5.12922e-21	1.62675
ENSG00000198498	55319	TMA16	translation machinery associated 16 homolog	ENSG00000198498	1335.36	-0.8134	0.0827113	-9.83421	8.01913e-23	5.27451e-21	0.569039
ENSG00000051180	5888	RAD51	RAD51 recombinase	ENSG00000051180	1294.77	-0.855341	0.0870773	-9.82278	8.98292e-23	5.88471e-21	0.552735
ENSG00000108312	7343	UBTF	upstream binding transcription factor	ENSG00000108312	9157.15	-0.60718	0.0618695	-9.81388	9.81172e-23	6.40195e-21	0.656479
ENSG00000088340	80307	FER1L4	fer-1 like family member 4 (pseudogene)	ENSG00000088340	4805.5	1.17656	0.119906	9.81235	9.9624e-23	6.47437e-21	2.26037
ENSG00000135451	10024	TROAP	trophinin associated protein	ENSG00000135451	3387.28	-0.74494	0.0760653	-9.79343	1.2015e-22	7.77734e-21	0.596693
ENSG00000115163	1058	CENPA	centromere protein A	ENSG00000115163	1007.69	-0.904773	0.0924758	-9.78389	1.3203e-22	8.51255e-21	0.534117
ENSG00000123416	10376	TUBA1B	tubulin alpha 1b	ENSG00000123416	110916	-0.498399	0.0509696	-9.77837	1.39444e-22	8.95515e-21	0.707892
ENSG00000170779	55038	CDCA4	cell division cycle associated 4	ENSG00000170779	1939.83	-0.816882	0.0836329	-9.76748	1.55264e-22	9.932e-21	0.567667
ENSG00000126432	25824	PRDX5	peroxiredoxin 5	ENSG00000126432	16900.8	0.518394	0.0531704	9.74968	1.85053e-22	1.17914e-20	1.43236
ENSG00000196873	445571	CBWD3	COBW domain containing 3	ENSG00000196873	1867.5	0.717931	0.0737337	9.7368	2.10062e-22	1.33328e-20	1.64482
ENSG00000164032	3015	H2AZ1	H2A.Z variant histone 1	ENSG00000164032	29333.7	-0.5247	0.0540182	-9.7134	2.64369e-22	1.67147e-20	0.695104
ENSG00000164938	94241	TP53INP1	tumor protein p53 inducible nuclear protein 1	ENSG00000164938	13118.3	0.910087	0.0937271	9.70996	2.73449e-22	1.7222e-20	1.87916
ENSG00000023902	51177	PLEKHO1	pleckstrin homology domain containing O1	ENSG00000023902	621.396	-0.943773	0.0972407	-9.70554	2.85569e-22	1.79162e-20	0.519871
ENSG00000135148	10906	TRAFD1	TRAF-type zinc finger domain containing 1	ENSG00000135148	7431.56	0.56865	0.0586129	9.70179	2.9626e-22	1.85157e-20	1.48313
ENSG00000141510	7157	TP53	tumor protein p53	ENSG00000141510	11926.2	0.628704	0.0648124	9.70036	3.00424e-22	1.87043e-20	1.54618
ENSG00000196683	54543	TOMM7	translocase of outer mitochondrial membrane 7	ENSG00000196683	6564.67	0.565072	0.0582917	9.69388	3.20131e-22	1.98554e-20	1.47946
ENSG00000123219	64105	CENPK	centromere protein K	ENSG00000123219	914.662	-0.893074	0.0921691	-9.68951	3.34112e-22	2.06441e-20	0.538465
ENSG00000112282	9439	MED23	mediator complex subunit 23	ENSG00000112282	5253.71	0.474624	0.0490054	9.68515	3.48707e-22	2.14645e-20	1.38956
ENSG00000124098	116151	FAM210B	family with sequence similarity 210 member B	ENSG00000124098	4880.87	0.650292	0.0671647	9.68204	3.59467e-22	2.20437e-20	1.56949
ENSG00000206053	90861	JPT2	Jupiter microtubule associated homolog 2	ENSG00000206053	23787.8	-0.485517	0.0501876	-9.67404	3.88705e-22	2.37474e-20	0.714241
ENSG00000165304	9833	MELK	maternal embryonic leucine zipper kinase	ENSG00000165304	2329.8	-0.765506	0.0791496	-9.67164	3.97937e-22	2.42207e-20	0.588247
ENSG00000117593	55157	DARS2	aspartyl-tRNA synthetase 2, mitochondrial	ENSG00000117593	6400.38	-0.466967	0.0482931	-9.66943	4.06627e-22	2.46576e-20	0.723484
ENSG00000174231	10594	PRPF8	pre-mRNA processing factor 8	ENSG00000174231	46845	0.55548	0.0574791	9.66405	4.28594e-22	2.58934e-20	1.46966
ENSG00000123080	1031	CDKN2C	cyclin dependent kinase inhibitor 2C	ENSG00000123080	974.946	-0.889188	0.0920178	-9.66322	4.32072e-22	2.60072e-20	0.539918
ENSG00000162174	80150	ASRGL1	asparaginase and isoaspartyl peptidase 1	ENSG00000162174	817.43	-0.911412	0.0944327	-9.65145	4.84643e-22	2.90643e-20	0.531664
ENSG00000088325	22974	TPX2	TPX2 microtubule nucleation factor	ENSG00000088325	11237.5	-0.680811	0.0705686	-9.6475	5.03665e-22	3.00945e-20	0.623815
ENSG00000213024	23636	NUP62	nucleoporin 62	ENSG00000213024	6385.02	-0.493035	0.0512369	-9.62266	6.4151e-22	3.81909e-20	0.710529
ENSG00000082701	2932	GSK3B	glycogen synthase kinase 3 beta	ENSG00000082701	11147.2	-0.511098	0.0532353	-9.60073	7.9379e-22	4.70847e-20	0.701688
ENSG00000030066	23279	NUP160	nucleoporin 160	ENSG00000030066	9044.13	0.501062	0.0522452	9.59059	8.75848e-22	5.17639e-20	1.41525
ENSG00000274512	729873	TBC1D3	TBC1 domain family member 3	ENSG00000274512	1309.26	1.00696	0.105051	9.58538	9.21153e-22	5.42449e-20	2.00967
ENSG00000108106	27338	UBE2S	ubiquitin conjugating enzyme E2 S	ENSG00000108106	9865.63	-0.557907	0.0582409	-9.57931	9.76993e-22	5.73263e-20	0.679287
ENSG00000103994	64397	ZNF106	zinc finger protein 106	ENSG00000103994	5998.64	-0.509938	0.0533126	-9.56504	1.12154e-21	6.55719e-20	0.702253
ENSG00000122952	11130	ZWINT	ZW10 interacting kinetochore protein	ENSG00000122952	6240.38	-0.700005	0.0732001	-9.5629	1.14505e-21	6.67075e-20	0.61557
ENSG00000105327	27113	BBC3	BCL2 binding component 3	ENSG00000105327	1716.5	0.773471	0.0809454	9.55547	1.23025e-21	7.14157e-20	1.70938
ENSG00000178947	399668	SMIM10L2A	small integral membrane protein 10 like 2A	ENSG00000178947	263.7	1.32078	0.138281	9.55139	1.27966e-21	7.40205e-20	2.49801
ENSG00000012048	672	BRCA1	BRCA1 DNA repair associated	ENSG00000012048	2437.42	-0.713543	0.0747446	-9.54643	1.34249e-21	7.73806e-20	0.609821
ENSG00000172296	55304	SPTLC3	serine palmitoyltransferase long chain base subunit 3	ENSG00000172296	714.425	1.48079	0.155268	9.537	1.47022e-21	8.44447e-20	2.79102
ENSG00000111445	5985	RFC5	replication factor C subunit 5	ENSG00000111445	3255.77	-0.662372	0.0694581	-9.53628	1.48047e-21	8.47346e-20	0.631839
ENSG00000005469	54677	CROT	carnitine O-octanoyltransferase	ENSG00000005469	1782.04	0.901844	0.0947248	9.52068	1.72051e-21	9.81115e-20	1.86845
ENSG00000111667	8078	USP5	ubiquitin specific peptidase 5	ENSG00000111667	14823	0.446086	0.0468562	9.52034	1.72621e-21	9.81115e-20	1.36234
ENSG00000174938	26470	SEZ6L2	seizure related 6 homolog like 2	ENSG00000174938	6646.18	0.558147	0.0587855	9.49463	2.20989e-21	1.25166e-19	1.47238
ENSG00000170379	285966	TCAF2	TRPM8 channel associated factor 2	ENSG00000170379	831.795	0.845899	0.0891039	9.4934	2.23618e-21	1.26216e-19	1.79738
ENSG00000126787	9787	DLGAP5	DLG associated protein 5	ENSG00000126787	3770.06	-0.709102	0.0746994	-9.49274	2.25045e-21	1.26584e-19	0.611701
ENSG00000170653	11016	ATF7	activating transcription factor 7	ENSG00000170653	3965.5	0.545035	0.0574693	9.48394	2.44869e-21	1.37261e-19	1.45906
ENSG00000163655	8833	GMPS	guanine monophosphate synthase	ENSG00000163655	9779.32	-0.47217	0.0497997	-9.48138	2.50947e-21	1.40186e-19	0.720879
ENSG00000103549	9810	RNF40	ring finger protein 40	ENSG00000103549	21871.9	0.573541	0.0605497	9.47225	2.73888e-21	1.5248e-19	1.48817
ENSG00000117650	4751	NEK2	NIMA related kinase 2	ENSG00000117650	1192.94	-0.818515	0.086614	-9.45015	3.38361e-21	1.87733e-19	0.567025
ENSG00000149485	3992	FADS1	fatty acid desaturase 1	ENSG00000149485	11944.1	-0.517235	0.0548096	-9.43695	3.83796e-21	2.12219e-19	0.69871
ENSG00000168496	2237	FEN1	flap structure-specific endonuclease 1	ENSG00000168496	6409.07	-0.678488	0.0719516	-9.42978	4.10942e-21	2.26462e-19	0.62482
ENSG00000068784	55133	SRBD1	S1 RNA binding domain 1	ENSG00000068784	1672.43	-0.688123	0.0729769	-9.42932	4.12739e-21	2.26687e-19	0.620661
ENSG00000180354	222166	MTURN	maturin, neural progenitor differentiation regulator homolog	ENSG00000180354	2079.76	-0.858938	0.0911225	-9.42619	4.25249e-21	2.32774e-19	0.551358
ENSG00000149016	64852	TUT1	terminal uridylyl transferase 1, U6 snRNA-specific	ENSG00000149016	3043.73	0.695931	0.0738697	9.42107	4.4653e-21	2.42793e-19	1.61993
ENSG00000174442	55055	ZWILCH	zwilch kinetochore protein	ENSG00000174442	3741.51	-0.517268	0.0549039	-9.42135	4.4534e-21	2.42793e-19	0.698694
ENSG00000123374	1017	CDK2	cyclin dependent kinase 2	ENSG00000123374	5274.42	-0.516578	0.0549363	-9.40322	5.29163e-21	2.86768e-19	0.699028
ENSG00000165244	195828	ZNF367	zinc finger protein 367	ENSG00000165244	1234	-0.873921	0.0929597	-9.40107	5.40095e-21	2.91723e-19	0.545662
ENSG00000108523	26001	RNF167	ring finger protein 167	ENSG00000108523	5630.39	0.521443	0.0554881	9.39739	5.59332e-21	3.01117e-19	1.43539
ENSG00000135046	301	ANXA1	annexin A1	ENSG00000135046	667.676	1.30849	0.139295	9.39369	5.79369e-21	3.10877e-19	2.47683
ENSG00000197451	3182	HNRNPAB	heterogeneous nuclear ribonucleoprotein A/B	ENSG00000197451	27536.6	-0.502883	0.0535468	-9.39146	5.91735e-21	3.16471e-19	0.705695
ENSG00000156253	10069	RWDD2B	RWD domain containing 2B	ENSG00000156253	2318.11	-0.566877	0.0605196	-9.36683	7.47426e-21	3.98432e-19	0.675077
ENSG00000139618	675	BRCA2	BRCA2 DNA repair associated	ENSG00000139618	2115.12	-0.788356	0.0842215	-9.36051	7.93531e-21	4.21631e-19	0.579003
ENSG00000189091	23450	SF3B3	splicing factor 3b subunit 3	ENSG00000189091	35281.1	-0.418263	0.0447033	-9.35642	8.24824e-21	4.36835e-19	0.748325
ENSG00000088727	64147	KIF9	kinesin family member 9	ENSG00000088727	375.679	1.09436	0.117038	9.35049	8.7246e-21	4.60569e-19	2.13519
ENSG00000136997	4609	MYC	MYC proto-oncogene, bHLH transcription factor	ENSG00000136997	1911.8	-0.768401	0.082224	-9.34521	9.17051e-21	4.82547e-19	0.587068
ENSG00000128050	10606	PAICS	phosphoribosylaminoimidazole carboxylase and phosphoribosylaminoimidazolesuccinocarboxamide synthase	ENSG00000128050	14902.2	-0.411282	0.0440266	-9.34168	9.48207e-21	4.97336e-19	0.751955
ENSG00000256069	3	A2MP1	alpha-2-macroglobulin pseudogene 1	ENSG00000256069	51.6712	2.12212	0.227206	9.34004	9.62984e-21	5.03468e-19	4.35332
ENSG00000184992	140707	BRI3BP	BRI3 binding protein	ENSG00000184992	11304.1	-0.522944	0.0560547	-9.32918	1.06693e-20	5.56033e-19	0.69595
ENSG00000065618	1308	COL17A1	collagen type XVII alpha 1 chain	ENSG00000065618	204.29	1.4912	0.160062	9.31634	1.20426e-20	6.256e-19	2.81122
ENSG00000171793	1503	CTPS1	CTP synthase 1	ENSG00000171793	3310.8	-0.677814	0.0727689	-9.31462	1.22395e-20	6.33811e-19	0.625112
ENSG00000078237	57103	TIGAR	TP53 induced glycolysis regulatory phosphatase	ENSG00000078237	1933.31	0.663475	0.0712491	9.31205	1.25387e-20	6.47251e-19	1.58389
ENSG00000162390	26027	ACOT11	acyl-CoA thioesterase 11	ENSG00000162390	889.116	0.806739	0.0866392	9.31148	1.26065e-20	6.48697e-19	1.74925
ENSG00000149260	726	CAPN5	calpain 5	ENSG00000149260	2423.13	0.747754	0.0803993	9.3005	1.39785e-20	7.17038e-19	1.67918
ENSG00000166147	2200	FBN1	fibrillin 1	ENSG00000166147	3734.93	0.778173	0.0837091	9.29616	1.45612e-20	7.44585e-19	1.71496
ENSG00000168078	55872	PBK	PDZ binding kinase	ENSG00000168078	2031.31	-0.728396	0.0784901	-9.2801	1.69319e-20	8.63106e-19	0.603575
ENSG00000072042	51109	RDH11	retinol dehydrogenase 11	ENSG00000072042	8294.02	-0.464549	0.050073	-9.27742	1.73629e-20	8.79575e-19	0.724698
ENSG00000175602	11007	CCDC85B	coiled-coil domain containing 85B	ENSG00000175602	2631.45	-0.608136	0.0655481	-9.27771	1.73168e-20	8.79575e-19	0.656044
ENSG00000100162	79019	CENPM	centromere protein M	ENSG00000100162	1264.02	-0.745252	0.0804682	-9.26145	2.01674e-20	1.01849e-18	0.596564
ENSG00000176092	55057	CRYBG2	crystallin beta-gamma domain containing 2	ENSG00000176092	493.168	1.06102	0.114597	9.25867	2.0699e-20	1.04211e-18	2.08641
ENSG00000146278	10957	PNRC1	proline rich nuclear receptor coactivator 1	ENSG00000146278	4925.19	0.516191	0.0557599	9.25738	2.09507e-20	1.05153e-18	1.43017
ENSG00000165804	51222	ZNF219	zinc finger protein 219	ENSG00000165804	2223.18	0.773359	0.0835434	9.25697	2.10309e-20	1.05232e-18	1.70924
ENSG00000121931	55791	LRIF1	ligand dependent nuclear receptor interacting factor 1	ENSG00000121931	2871.74	0.553914	0.0598689	9.25211	2.20102e-20	1.09795e-18	1.46806
ENSG00000268350	29057	FAM156A	family with sequence similarity 156 member A	ENSG00000268350	1532.52	0.975934	0.105517	9.24904	2.26527e-20	1.12656e-18	1.96691
ENSG00000156802	29028	ATAD2	ATPase family AAA domain containing 2	ENSG00000156802	16972.8	-0.612454	0.0663188	-9.23499	2.58309e-20	1.28071e-18	0.654083
ENSG00000162645	2634	GBP2	guanylate binding protein 2	ENSG00000162645	2262.44	0.84697	0.0917269	9.23361	2.6167e-20	1.29344e-18	1.79872
ENSG00000111276	1027	CDKN1B	cyclin dependent kinase inhibitor 1B	ENSG00000111276	6447.04	-0.448552	0.0485807	-9.23314	2.62811e-20	1.29516e-18	0.732778
ENSG00000154153	54463	RETREG1	reticulophagy regulator 1	ENSG00000154153	1848.32	0.794465	0.0860704	9.23041	2.69606e-20	1.32464e-18	1.73443
ENSG00000153044	64946	CENPH	centromere protein H	ENSG00000153044	973.47	-0.820075	0.0888952	-9.22519	2.83058e-20	1.38656e-18	0.566413
ENSG00000170540	23204	ARL6IP1	ADP ribosylation factor like GTPase 6 interacting protein 1	ENSG00000170540	27223.9	-0.380111	0.0412141	-9.22284	2.89324e-20	1.41301e-18	0.768378
ENSG00000177830	66005	CHID1	chitinase domain containing 1	ENSG00000177830	3787.62	0.485716	0.0526824	9.21971	2.97899e-20	1.45054e-18	1.40028
ENSG00000070814	6949	TCOF1	treacle ribosome biogenesis factor 1	ENSG00000070814	5047.45	-0.619541	0.0672207	-9.21652	3.06908e-20	1.48996e-18	0.650878
ENSG00000168269	2299	FOXI1	forkhead box I1	ENSG00000168269	430.735	1.22501	0.133137	9.20112	3.54222e-20	1.71456e-18	2.33757
ENSG00000162981	151354	LRATD1	LRAT domain containing 1	ENSG00000162981	3296.5	0.852398	0.0927116	9.19409	3.78177e-20	1.8251e-18	1.8055
ENSG00000170312	983	CDK1	cyclin dependent kinase 1	ENSG00000170312	4878.5	-0.746629	0.0812243	-9.19219	3.84935e-20	1.85223e-18	0.595995
ENSG00000035499	55789	DEPDC1B	DEP domain containing 1B	ENSG00000035499	2407.6	-0.549245	0.0597556	-9.19154	3.87268e-20	1.85797e-18	0.683377
ENSG00000178235	114798	SLITRK1	SLIT and NTRK like family member 1	ENSG00000178235	150.638	1.7485	0.19028	9.18911	3.96089e-20	1.89472e-18	3.3601
ENSG00000112739	8899	PRPF4B	pre-mRNA processing factor 4B	ENSG00000112739	9881.58	0.448168	0.0488544	9.17354	4.57748e-20	2.18327e-18	1.36431
ENSG00000237289	1159	CKMT1B	creatine kinase, mitochondrial 1B	ENSG00000237289	3750.11	0.569097	0.0620435	9.17254	4.61997e-20	2.19711e-18	1.48359
ENSG00000285589	NA	NA	NA	ENSG00000285589	1114.68	1.10112	0.12009	9.16919	4.76576e-20	2.25986e-18	2.14522
ENSG00000145526	1016	CDH18	cadherin 18	ENSG00000145526	323.345	1.34146	0.146478	9.15805	5.28444e-20	2.49854e-18	2.53407
ENSG00000100234	7078	TIMP3	TIMP metallopeptidase inhibitor 3	ENSG00000100234	1241.24	0.85148	0.0931063	9.14525	5.94923e-20	2.79942e-18	1.80435
ENSG00000196872	343990	CRACDL	CRACD like	ENSG00000196872	1443.94	0.703657	0.0769432	9.14514	5.95511e-20	2.79942e-18	1.62863
ENSG00000049541	5982	RFC2	replication factor C subunit 2	ENSG00000049541	4926.58	-0.533015	0.0583599	-9.13324	6.64812e-20	3.11621e-18	0.691109
ENSG00000089220	5037	PEBP1	phosphatidylethanolamine binding protein 1	ENSG00000089220	24985.8	0.456301	0.0500319	9.12021	7.49769e-20	3.50436e-18	1.37202
ENSG00000111665	83461	CDCA3	cell division cycle associated 3	ENSG00000111665	1492.55	-0.883424	0.096893	-9.11752	7.6862e-20	3.58221e-18	0.542079
ENSG00000113013	3313	HSPA9	heat shock protein family A (Hsp70) member 9	ENSG00000113013	50670	0.37515	0.0411831	9.1093	8.29128e-20	3.8532e-18	1.29697
ENSG00000161800	29127	RACGAP1	Rac GTPase activating protein 1	ENSG00000161800	9072.15	-0.547278	0.0600935	-9.1071	8.46133e-20	3.92106e-18	0.68431
ENSG00000132952	10208	USPL1	ubiquitin specific peptidase like 1	ENSG00000132952	2585.51	0.714116	0.0784776	9.09962	9.06489e-20	4.18885e-18	1.64048
ENSG00000068650	23250	ATP11A	ATPase phospholipid transporting 11A	ENSG00000068650	1853.21	-0.614226	0.067513	-9.09789	9.21046e-20	4.2441e-18	0.65328
ENSG00000176788	10409	BASP1	brain abundant membrane attached signal protein 1	ENSG00000176788	8161.75	0.550705	0.0606735	9.07652	1.12098e-19	5.15085e-18	1.4648
ENSG00000148773	4288	MKI67	marker of proliferation Ki-67	ENSG00000148773	20530.8	-0.948127	0.104509	-9.0722	1.16637e-19	5.34431e-18	0.518305
ENSG00000143742	6726	SRP9	signal recognition particle 9	ENSG00000143742	17039.8	0.455538	0.0502146	9.07183	1.17032e-19	5.34741e-18	1.37129
ENSG00000124126	57580	PREX1	phosphatidylinositol-3,4,5-trisphosphate dependent Rac exchange factor 1	ENSG00000124126	27243.4	-0.740972	0.081728	-9.06632	1.23107e-19	5.60929e-18	0.598336
ENSG00000110700	6207	RPS13	ribosomal protein S13	ENSG00000110700	25259.3	0.465128	0.0513063	9.06571	1.23796e-19	5.62494e-18	1.38044
ENSG00000129195	54478	PIMREG	PICALM interacting mitotic regulator	ENSG00000129195	985.816	-0.924632	0.102038	-9.06166	1.28484e-19	5.82174e-18	0.526815
ENSG00000108100	219771	CCNY	cyclin Y	ENSG00000108100	4241.07	-0.484862	0.0537047	-9.02829	1.7437e-19	7.879e-18	0.714566
ENSG00000082175	5241	PGR	progesterone receptor	ENSG00000082175	4762.99	-0.646637	0.0716418	-9.02598	1.78101e-19	8.02538e-18	0.638767
ENSG00000196154	6275	S100A4	S100 calcium binding protein A4	ENSG00000196154	551.214	1.23999	0.137477	9.01968	1.88648e-19	8.4772e-18	2.36197
ENSG00000115457	3485	IGFBP2	insulin like growth factor binding protein 2	ENSG00000115457	22193.5	0.435657	0.0483401	9.01234	2.01706e-19	9.0391e-18	1.35253
ENSG00000102316	10916	MAGED2	MAGE family member D2	ENSG00000102316	18155.3	0.504466	0.0559957	9.00902	2.079e-19	9.29115e-18	1.4186
ENSG00000092036	54930	HAUS4	HAUS augmin like complex subunit 4	ENSG00000092036	2739.71	-0.635021	0.0705218	-9.0046	2.16455e-19	9.5946e-18	0.643932
ENSG00000100196	11015	KDELR3	KDEL endoplasmic reticulum protein retention receptor 3	ENSG00000100196	3230.93	-0.659649	0.0732528	-9.00511	2.15454e-19	9.5946e-18	0.633032
ENSG00000144589	114790	STK11IP	serine/threonine kinase 11 interacting protein	ENSG00000144589	3544.87	0.914046	0.101507	9.00474	2.16169e-19	9.5946e-18	1.88432
ENSG00000140284	11001	SLC27A2	solute carrier family 27 member 2	ENSG00000140284	2818.52	0.562775	0.062515	9.00224	2.21168e-19	9.77696e-18	1.47711
ENSG00000066735	26153	KIF26A	kinesin family member 26A	ENSG00000066735	1925.79	-0.59171	0.0657487	-8.99956	2.26615e-19	9.99067e-18	0.663556
ENSG00000147679	84294	UTP23	UTP23 small subunit processome component	ENSG00000147679	3364.3	0.60557	0.0673526	8.99105	2.44883e-19	1.07669e-17	1.52158
ENSG00000092621	26227	PHGDH	phosphoglycerate dehydrogenase	ENSG00000092621	7638.14	-0.729699	0.0811624	-8.9906	2.45879e-19	1.07817e-17	0.60303
ENSG00000162129	81570	CLPB	caseinolytic mitochondrial matrix peptidase chaperone subunit B	ENSG00000162129	3349.3	0.554686	0.0616997	8.99008	2.4705e-19	1.0804e-17	1.46885
ENSG00000133119	5983	RFC3	replication factor C subunit 3	ENSG00000133119	3195.77	-0.56196	0.0625298	-8.98707	2.53899e-19	1.10549e-17	0.677381
ENSG00000157456	9133	CCNB2	cyclin B2	ENSG00000157456	3602.61	-0.541249	0.060226	-8.98697	2.54143e-19	1.10549e-17	0.687176
ENSG00000006194	10127	ZNF263	zinc finger protein 263	ENSG00000006194	4084.01	0.476097	0.0529974	8.98342	2.62481e-19	1.13872e-17	1.39098
ENSG00000146085	4594	MMUT	methylmalonyl-CoA mutase	ENSG00000146085	4619.29	0.51469	0.0573275	8.97805	2.75597e-19	1.19245e-17	1.42869
ENSG00000132436	63979	FIGNL1	fidgetin like 1	ENSG00000132436	3134.57	-0.595362	0.0663322	-8.97546	2.82171e-19	1.21767e-17	0.661878
ENSG00000169609	123207	C15orf40	chromosome 15 open reading frame 40	ENSG00000169609	2694.89	-0.784659	0.0875748	-8.95987	3.25063e-19	1.39906e-17	0.580489
ENSG00000115042	51011	FAHD2A	fumarylacetoacetate hydrolase domain containing 2A	ENSG00000115042	1191.22	-0.675247	0.0753988	-8.95567	3.3767e-19	1.44949e-17	0.626225
ENSG00000131051	9584	RBM39	RNA binding motif protein 39	ENSG00000131051	21351.1	0.532431	0.0595403	8.94237	3.80928e-19	1.63089e-17	1.44636
ENSG00000266820	NA	NA	NA	ENSG00000266820	705.615	1.08727	0.121629	8.93923	3.91895e-19	1.67345e-17	2.12471
ENSG00000135336	23595	ORC3	origin recognition complex subunit 3	ENSG00000135336	2855.97	0.53144	0.059462	8.93748	3.98139e-19	1.69568e-17	1.44537
ENSG00000158402	995	CDC25C	cell division cycle 25C	ENSG00000158402	660.298	-0.816012	0.0915489	-8.91341	4.9488e-19	2.10221e-17	0.56801
ENSG00000136982	79075	DSCC1	DNA replication and sister chromatid cohesion 1	ENSG00000136982	1336.21	-0.838375	0.0941718	-8.90261	5.45491e-19	2.31118e-17	0.559273
ENSG00000100297	4174	MCM5	minichromosome maintenance complex component 5	ENSG00000100297	8455.14	-0.56529	0.0635056	-8.90142	5.51384e-19	2.3301e-17	0.67582
ENSG00000115290	2888	GRB14	growth factor receptor bound protein 14	ENSG00000115290	1211.83	0.830973	0.0933589	8.90084	5.54242e-19	2.33612e-17	1.77888
ENSG00000178449	84987	COX14	cytochrome c oxidase assembly factor COX14	ENSG00000178449	3295.49	0.640244	0.0719979	8.89253	5.97307e-19	2.51115e-17	1.55859
ENSG00000180425	54494	C11orf71	chromosome 11 open reading frame 71	ENSG00000180425	878.613	0.739024	0.0831953	8.883	6.50829e-19	2.72913e-17	1.66905
ENSG00000112029	26271	FBXO5	F-box protein 5	ENSG00000112029	1758.87	-0.730683	0.0823407	-8.8739	7.063e-19	2.95415e-17	0.602618
ENSG00000152455	79723	SUV39H2	suppressor of variegation 3-9 homolog 2	ENSG00000152455	1232.6	-0.652666	0.0735703	-8.87133	7.22763e-19	3.01527e-17	0.636104
ENSG00000103507	10295	BCKDK	branched chain keto acid dehydrogenase kinase	ENSG00000103507	4180.13	-0.617772	0.0696448	-8.87032	7.29371e-19	3.03508e-17	0.651677
ENSG00000172667	64393	ZMAT3	zinc finger matrin-type 3	ENSG00000172667	3396.39	0.603912	0.068199	8.85513	8.35831e-19	3.46923e-17	1.51983
ENSG00000083799	1540	CYLD	CYLD lysine 63 deubiquitinase	ENSG00000083799	1688.4	0.777465	0.088014	8.83343	1.01514e-18	4.20276e-17	1.71412
ENSG00000060749	79832	QSER1	glutamine and serine rich 1	ENSG00000060749	4665.49	-0.456959	0.0517516	-8.82985	1.04815e-18	4.32848e-17	0.72852
ENSG00000162989	3760	KCNJ3	potassium inwardly rectifying channel subfamily J member 3	ENSG00000162989	969.572	0.912464	0.103404	8.82428	1.10163e-18	4.53783e-17	1.88226
ENSG00000117632	3925	STMN1	stathmin 1	ENSG00000117632	8155.53	-0.624581	0.0708344	-8.81749	1.17058e-18	4.80971e-17	0.648608
ENSG00000030582	2896	GRN	granulin precursor	ENSG00000030582	15227.9	0.392554	0.0445451	8.81253	1.22356e-18	5.01476e-17	1.31272
ENSG00000135333	2045	EPHA7	EPH receptor A7	ENSG00000135333	3187.89	0.603706	0.0685239	8.81016	1.24966e-18	5.10887e-17	1.51962
ENSG00000065923	84679	SLC9A7	solute carrier family 9 member A7	ENSG00000065923	9843.67	0.523487	0.0594429	8.80655	1.29056e-18	5.2629e-17	1.43742
ENSG00000118997	56171	DNAH7	dynein axonemal heavy chain 7	ENSG00000118997	358.913	1.29124	0.146687	8.80268	1.33591e-18	5.43426e-17	2.44739
ENSG00000101158	51497	NELFCD	negative elongation factor complex member C/D	ENSG00000101158	26068	0.375211	0.0426288	8.80182	1.34609e-18	5.46206e-17	1.29703
ENSG00000196208	9687	GREB1	growth regulating estrogen receptor binding 1	ENSG00000196208	23968.1	-0.473901	0.0539248	-8.78819	1.51995e-18	6.15221e-17	0.720015
ENSG00000117298	1889	ECE1	endothelin converting enzyme 1	ENSG00000117298	7589.76	-0.406437	0.0462517	-8.7875	1.52918e-18	6.17426e-17	0.754484
ENSG00000075461	27092	CACNG4	calcium voltage-gated channel auxiliary subunit gamma 4	ENSG00000075461	6665.46	0.630917	0.0718272	8.78382	1.58021e-18	6.36454e-17	1.54855
ENSG00000173456	79102	RNF26	ring finger protein 26	ENSG00000173456	3873.69	-0.556863	0.063451	-8.77627	1.68983e-18	6.7893e-17	0.679779
ENSG00000203811	126961	H3C14	H3 clustered histone 14	ENSG00000203811	732.898	-0.848848	0.0967387	-8.77464	1.71446e-18	6.87133e-17	0.555228
ENSG00000109099	5376	PMP22	peripheral myelin protein 22	ENSG00000109099	3191.88	0.957767	0.109325	8.7607	1.94039e-18	7.75775e-17	1.9423
ENSG00000279208	NA	NA	NA	ENSG00000279208	124.511	1.5827	0.180673	8.76002	1.95213e-18	7.78563e-17	2.9953
ENSG00000214078	8904	CPNE1	copine 1	ENSG00000214078	8879.07	0.455761	0.0520399	8.75792	1.98881e-18	7.91255e-17	1.37151
ENSG00000249915	10016	PDCD6	programmed cell death 6	ENSG00000249915	11524.7	0.425783	0.0486607	8.75004	2.13284e-18	8.46495e-17	1.3433
ENSG00000070950	56852	RAD18	RAD18 E3 ubiquitin protein ligase	ENSG00000070950	1593.31	-0.65883	0.0754005	-8.73775	2.37796e-18	9.41487e-17	0.633392
ENSG00000187240	79659	DYNC2H1	dynein cytoplasmic 2 heavy chain 1	ENSG00000187240	1830.47	0.703817	0.0805878	8.73355	2.46806e-18	9.74794e-17	1.62881
ENSG00000223572	548596	CKMT1A	creatine kinase, mitochondrial 1A	ENSG00000223572	3391.43	0.552606	0.0633192	8.7273	2.60817e-18	1.02764e-16	1.46673
ENSG00000162073	124222	PAQR4	progestin and adipoQ receptor family member 4	ENSG00000162073	5333.11	-0.622886	0.0714068	-8.72307	2.70757e-18	1.06424e-16	0.64937
ENSG00000162063	899	CCNF	cyclin F	ENSG00000162063	4608.18	-0.663273	0.0760525	-8.72125	2.75152e-18	1.07891e-16	0.631444
ENSG00000138448	3685	ITGAV	integrin subunit alpha V	ENSG00000138448	25102.6	0.476669	0.0546606	8.72051	2.7694e-18	1.08332e-16	1.39153
ENSG00000126947	51309	ARMCX1	armadillo repeat containing X-linked 1	ENSG00000126947	1738.92	0.66774	0.076587	8.71872	2.81364e-18	1.09537e-16	1.58858
ENSG00000137804	51203	NUSAP1	nucleolar and spindle associated protein 1	ENSG00000137804	2682.74	-0.816166	0.0936092	-8.71887	2.80993e-18	1.09537e-16	0.567949
ENSG00000163638	56999	ADAMTS9	ADAM metallopeptidase with thrombospondin type 1 motif 9	ENSG00000163638	2123.39	0.594504	0.068209	8.71592	2.88413e-18	1.12014e-16	1.50995
ENSG00000254505	29082	CHMP4A	charged multivesicular body protein 4A	ENSG00000254505	3265.27	-0.569787	0.0653881	-8.71392	2.93543e-18	1.13736e-16	0.673716
ENSG00000149554	1111	CHEK1	checkpoint kinase 1	ENSG00000149554	1366.4	-0.930971	0.106844	-8.71333	2.95075e-18	1.14058e-16	0.524505
ENSG00000070669	440	ASNS	asparagine synthetase (glutamine-hydrolyzing)	ENSG00000070669	6455.98	-0.666777	0.076551	-8.71023	3.03265e-18	1.16947e-16	0.629912
ENSG00000111981	80329	ULBP1	UL16 binding protein 1	ENSG00000111981	276.86	-1.1346	0.130445	-8.69792	3.38032e-18	1.30047e-16	0.455461
ENSG00000106266	29886	SNX8	sorting nexin 8	ENSG00000106266	4633.12	-0.504384	0.0580299	-8.6918	3.56728e-18	1.36916e-16	0.704961
ENSG00000125458	30833	NT5C	5', 3'-nucleotidase, cytosolic	ENSG00000125458	1884.18	-0.558779	0.0643859	-8.6786	4.0068e-18	1.53079e-16	0.678876
ENSG00000269713	400818	NBPF9	NBPF member 9	ENSG00000269713	5918.48	-0.498375	0.0574258	-8.67859	4.00716e-18	1.53079e-16	0.707904
ENSG00000104356	10940	POP1	POP1 homolog, ribonuclease P/MRP subunit	ENSG00000104356	1988.92	-0.613093	0.070749	-8.66575	4.48561e-18	1.70956e-16	0.653794
ENSG00000134690	55143	CDCA8	cell division cycle associated 8	ENSG00000134690	1795.73	-0.743701	0.0859181	-8.65592	4.88937e-18	1.8591e-16	0.597205
ENSG00000129518	55837	EAPP	E2F associated phosphoprotein	ENSG00000129518	4222	0.462487	0.0534328	8.65548	4.9084e-18	1.862e-16	1.37791
ENSG00000181472	57621	ZBTB2	zinc finger and BTB domain containing 2	ENSG00000181472	3081.43	-0.575028	0.0664709	-8.65083	5.11268e-18	1.93499e-16	0.671273
ENSG00000135452	6302	TSPAN31	tetraspanin 31	ENSG00000135452	2493.89	-0.581154	0.0672119	-8.6466	5.30575e-18	2.00341e-16	0.668429
ENSG00000116161	27101	CACYBP	calcyclin binding protein	ENSG00000116161	12788.9	-0.380677	0.044096	-8.63292	5.98053e-18	2.25299e-16	0.768077
ENSG00000087095	51701	NLK	nemo like kinase	ENSG00000087095	2479.29	0.506281	0.0587878	8.61201	7.17876e-18	2.69816e-16	1.42038
ENSG00000048540	55885	LMO3	LIM domain only 3	ENSG00000048540	232.04	1.44373	0.167796	8.60409	7.69271e-18	2.88468e-16	2.72024
ENSG00000171241	79801	SHCBP1	SHC binding and spindle associated 1	ENSG00000171241	2395.81	-0.635812	0.073949	-8.59798	8.11288e-18	3.03526e-16	0.643578
ENSG00000130513	9518	GDF15	growth differentiation factor 15	ENSG00000130513	11666.4	0.811864	0.0944527	8.59545	8.29396e-18	3.09591e-16	1.75548
ENSG00000163507	57650	CIP2A	cellular inhibitor of PP2A	ENSG00000163507	1651.29	-0.818673	0.0953074	-8.58981	8.7111e-18	3.24419e-16	0.566963
ENSG00000096060	2289	FKBP5	FKBP prolyl isomerase 5	ENSG00000096060	7074.55	-0.459886	0.0535865	-8.58212	9.31414e-18	3.45301e-16	0.727044
ENSG00000138459	55032	SLC35A5	solute carrier family 35 member A5	ENSG00000138459	2323.27	0.56143	0.0654168	8.58236	9.29491e-18	3.45301e-16	1.47573
ENSG00000101773	5932	RBBP8	RB binding protein 8, endonuclease	ENSG00000101773	3152.53	-0.590034	0.068796	-8.57658	9.7739e-18	3.61523e-16	0.664327
ENSG00000146143	5558	PRIM2	DNA primase subunit 2	ENSG00000146143	1353.06	-0.644224	0.0751347	-8.57426	9.97296e-18	3.68052e-16	0.639837
ENSG00000136492	83990	BRIP1	BRCA1 interacting protein C-terminal helicase 1	ENSG00000136492	14221.1	-0.658186	0.0768723	-8.56207	1.10862e-17	4.08213e-16	0.633675
ENSG00000196498	9612	NCOR2	nuclear receptor corepressor 2	ENSG00000196498	23730.2	-0.454847	0.0531375	-8.55981	1.13051e-17	4.15335e-16	0.729588
ENSG00000075618	6624	FSCN1	fascin actin-bundling protein 1	ENSG00000075618	1519.8	-0.824235	0.0963189	-8.55736	1.15484e-17	4.23322e-16	0.564782
ENSG00000163950	7884	SLBP	stem-loop binding protein	ENSG00000163950	3307.94	-0.50174	0.0586434	-8.55578	1.17078e-17	4.28202e-16	0.706255
ENSG00000178567	9852	EPM2AIP1	EPM2A interacting protein 1	ENSG00000178567	3432.01	0.639876	0.0748101	8.55334	1.19582e-17	4.36379e-16	1.5582
ENSG00000106404	24146	CLDN15	claudin 15	ENSG00000106404	513.991	1.09723	0.128335	8.54975	1.23351e-17	4.49132e-16	2.13944
ENSG00000198435	441478	NRARP	NOTCH regulated ankyrin repeat protein	ENSG00000198435	2931.43	-0.562806	0.0658412	-8.54793	1.25314e-17	4.55263e-16	0.676984
ENSG00000159259	8208	CHAF1B	chromatin assembly factor 1 subunit B	ENSG00000159259	1631.03	-0.79712	0.0932666	-8.54668	1.2668e-17	4.59201e-16	0.575497
ENSG00000198053	140885	SIRPA	signal regulatory protein alpha	ENSG00000198053	445.492	-0.942442	0.11044	-8.53356	1.41913e-17	5.13279e-16	0.520351
ENSG00000136631	11311	VPS45	vacuolar protein sorting 45 homolog	ENSG00000136631	7111.19	0.414897	0.0486437	8.52931	1.47219e-17	5.3129e-16	1.3332
ENSG00000243708	100137049	PLA2G4B	phospholipase A2 group IVB	ENSG00000243708	165.765	1.51561	0.177738	8.52722	1.49911e-17	5.39811e-16	2.8592
ENSG00000143179	7371	UCK2	uridine-cytidine kinase 2	ENSG00000143179	2723.56	-0.598919	0.0703086	-8.51843	1.61724e-17	5.81068e-16	0.660249
ENSG00000112759	2030	SLC29A1	solute carrier family 29 member 1 (Augustine blood group)	ENSG00000112759	1766.69	-0.650446	0.0763638	-8.51772	1.62721e-17	5.83363e-16	0.637083
ENSG00000175305	9134	CCNE2	cyclin E2	ENSG00000175305	2961.06	-0.545463	0.0640502	-8.51618	1.64909e-17	5.89912e-16	0.685172
ENSG00000176894	5827	PXMP2	peroxisomal membrane protein 2	ENSG00000176894	1038.59	-0.726017	0.0853328	-8.50806	1.76862e-17	6.31285e-16	0.604571
ENSG00000140534	90381	TICRR	TOPBP1 interacting checkpoint and replication regulator	ENSG00000140534	1985.7	-0.87809	0.103224	-8.50664	1.7905e-17	6.37698e-16	0.544087
ENSG00000147996	220869	CBWD5	COBW domain containing 5	ENSG00000147996	3096.5	0.538884	0.0633846	8.50181	1.86661e-17	6.63357e-16	1.45285
ENSG00000166246	146562	C16orf71	chromosome 16 open reading frame 71	ENSG00000166246	357.02	1.26279	0.148538	8.50146	1.87216e-17	6.63884e-16	2.3996
ENSG00000265972	10628	TXNIP	thioredoxin interacting protein	ENSG00000265972	10328.2	0.420253	0.0495762	8.47691	2.3126e-17	8.1829e-16	1.33816
ENSG00000142632	128272	ARHGEF19	Rho guanine nucleotide exchange factor 19	ENSG00000142632	1486.34	0.860456	0.101568	8.47169	2.41855e-17	8.53927e-16	1.81561
ENSG00000115902	6509	SLC1A4	solute carrier family 1 member 4	ENSG00000115902	1554.06	-0.728639	0.0860356	-8.46904	2.47415e-17	8.71671e-16	0.603473
ENSG00000171320	157570	ESCO2	establishment of sister chromatid cohesion N-acetyltransferase 2	ENSG00000171320	1073.22	-0.837815	0.0989768	-8.46476	2.56673e-17	9.0234e-16	0.55949
ENSG00000167670	10036	CHAF1A	chromatin assembly factor 1 subunit A	ENSG00000167670	2770.46	-0.611151	0.0722628	-8.45733	2.73576e-17	9.59693e-16	0.654674
ENSG00000135423	27165	GLS2	glutaminase 2	ENSG00000135423	203.9	1.32611	0.156858	8.4542	2.81015e-17	9.83673e-16	2.50726
ENSG00000108479	2584	GALK1	galactokinase 1	ENSG00000108479	2638.64	-0.513161	0.0607713	-8.44414	3.06282e-17	1.06982e-15	0.700685
ENSG00000140443	3480	IGF1R	insulin like growth factor 1 receptor	ENSG00000140443	17700.8	-0.604025	0.071567	-8.44	3.17348e-17	1.10611e-15	0.657916
ENSG00000129810	151648	SGO1	shugoshin 1	ENSG00000129810	1240.31	-0.888071	0.105315	-8.43251	3.38332e-17	1.17673e-15	0.540336
ENSG00000006652	3475	IFRD1	interferon related developmental regulator 1	ENSG00000006652	3341.14	-0.503951	0.0597948	-8.42802	3.51576e-17	1.22019e-15	0.705173
ENSG00000055163	26999	CYFIP2	cytoplasmic FMR1 interacting protein 2	ENSG00000055163	3825.47	0.780418	0.0926542	8.42291	3.67236e-17	1.27184e-15	1.71763
ENSG00000164096	401152	C4orf3	chromosome 4 open reading frame 3	ENSG00000164096	7209.61	0.481302	0.0571648	8.41957	3.77885e-17	1.30594e-15	1.396
ENSG00000160685	51043	ZBTB7B	zinc finger and BTB domain containing 7B	ENSG00000160685	10046.2	-0.417431	0.0495819	-8.41901	3.79679e-17	1.30937e-15	0.748757
ENSG00000117305	3155	HMGCL	3-hydroxy-3-methylglutaryl-CoA lyase	ENSG00000117305	1448.95	-0.639259	0.0759791	-8.41361	3.97582e-17	1.36247e-15	0.642043
ENSG00000159352	5710	PSMD4	proteasome 26S subunit, non-ATPase 4	ENSG00000159352	25901.2	-0.375755	0.0446604	-8.41361	3.97582e-17	1.36247e-15	0.770702
ENSG00000224877	284184	NDUFAF8	NADH:ubiquinone oxidoreductase complex assembly factor 8	ENSG00000224877	1742.3	0.581556	0.0691189	8.41384	3.96797e-17	1.36247e-15	1.49646
ENSG00000145808	171019	ADAMTS19	ADAM metallopeptidase with thrombospondin type 1 motif 19	ENSG00000145808	810.993	1.01676	0.120867	8.41224	4.02261e-17	1.37562e-15	2.02337
ENSG00000070061	8518	ELP1	elongator complex protein 1	ENSG00000070061	8727.93	0.43515	0.051786	8.40286	4.35745e-17	1.487e-15	1.35205
ENSG00000213397	55559	HAUS7	HAUS augmin like complex subunit 7	ENSG00000213397	1688.65	-0.696937	0.0829764	-8.39922	4.49451e-17	1.53057e-15	0.616881
ENSG00000157193	7804	LRP8	LDL receptor related protein 8	ENSG00000157193	5653.95	-0.647932	0.0771468	-8.39869	4.5147e-17	1.53425e-15	0.638194
ENSG00000196747	8329	H2AC13	H2A clustered histone 13	ENSG00000196747	657.302	0.792544	0.0944029	8.39533	4.6458e-17	1.57552e-15	1.73213
ENSG00000109270	8649	LAMTOR3	late endosomal/lysosomal adaptor, MAPK and MTOR activator 3	ENSG00000109270	2868.67	0.511727	0.0610014	8.38877	4.91252e-17	1.66251e-15	1.42576
ENSG00000111602	8914	TIMELESS	timeless circadian regulator	ENSG00000111602	11488.1	-0.492613	0.058726	-8.38833	4.93089e-17	1.66527e-15	0.710737
ENSG00000144895	83939	EIF2A	eukaryotic translation initiation factor 2A	ENSG00000144895	6629.34	0.390895	0.0466385	8.38138	5.23104e-17	1.76299e-15	1.31121
ENSG00000132676	7818	DAP3	death associated protein 3	ENSG00000132676	10118.8	-0.381983	0.0456906	-8.3602	6.26124e-17	2.10584e-15	0.767382
ENSG00000197956	6277	S100A6	S100 calcium binding protein A6	ENSG00000197956	14001.4	0.74611	0.0893068	8.35446	6.57321e-17	2.20622e-15	1.67726
ENSG00000147852	7436	VLDLR	very low density lipoprotein receptor	ENSG00000147852	1844.58	0.61621	0.0737894	8.35093	6.77278e-17	2.26853e-15	1.53284
ENSG00000112655	5754	PTK7	protein tyrosine kinase 7 (inactive)	ENSG00000112655	5208.04	0.415301	0.0497474	8.34819	6.93148e-17	2.31693e-15	1.33358
ENSG00000184661	157313	CDCA2	cell division cycle associated 2	ENSG00000184661	1584.25	-0.680951	0.0818268	-8.32186	8.65941e-17	2.88859e-15	0.623754
ENSG00000157600	84187	TMEM164	transmembrane protein 164	ENSG00000157600	5630.33	-0.407847	0.0490486	-8.31516	9.16253e-17	3.05019e-15	0.753748
ENSG00000106610	64940	STAG3L4	stromal antigen 3-like 4 (pseudogene)	ENSG00000106610	1495.56	0.592452	0.0713893	8.2989	1.05082e-16	3.47784e-15	1.50781
ENSG00000115307	550	AUP1	AUP1 lipid droplet regulating VLDL assembly factor	ENSG00000115307	10144.8	0.404936	0.0487944	8.29884	1.05136e-16	3.47784e-15	1.32403
ENSG00000167110	2801	GOLGA2	golgin A2	ENSG00000167110	21000.6	0.334896	0.0403551	8.29872	1.05239e-16	3.47784e-15	1.26129
ENSG00000198951	4668	NAGA	alpha-N-acetylgalactosaminidase	ENSG00000198951	2511.51	-0.481221	0.057988	-8.29862	1.05325e-16	3.47784e-15	0.716371
ENSG00000113194	23197	FAF2	Fas associated factor family member 2	ENSG00000113194	15365.8	0.377466	0.0455151	8.29321	1.10236e-16	3.63266e-15	1.29906
ENSG00000256269	3145	HMBS	hydroxymethylbilane synthase	ENSG00000256269	3164.71	-0.468824	0.0565363	-8.29243	1.10955e-16	3.64899e-15	0.722553
ENSG00000071462	114049	BUD23	BUD23 rRNA methyltransferase and ribosome maturation factor	ENSG00000071462	12351.7	0.387815	0.0467912	8.2882	1.14979e-16	3.77371e-15	1.30841
ENSG00000077152	29089	UBE2T	ubiquitin conjugating enzyme E2 T	ENSG00000077152	3278.96	-0.668891	0.0807217	-8.28639	1.1674e-16	3.82382e-15	0.62899
ENSG00000100580	283578	TMED8	transmembrane p24 trafficking protein family member 8	ENSG00000100580	3569.73	-0.439852	0.0530963	-8.28404	1.19062e-16	3.89206e-15	0.73721
ENSG00000181061	25994	HIGD1A	HIG1 hypoxia inducible domain family member 1A	ENSG00000181061	12001.5	0.616621	0.0745863	8.26722	1.37118e-16	4.47333e-15	1.53328
ENSG00000139354	283431	GAS2L3	growth arrest specific 2 like 3	ENSG00000139354	1585.06	-0.740054	0.0895821	-8.26118	1.44242e-16	4.69637e-15	0.598717
ENSG00000128965	79094	CHAC1	ChaC glutathione specific gamma-glutamylcyclotransferase 1	ENSG00000128965	638.058	-0.998751	0.120937	-8.25841	1.47624e-16	4.79527e-15	0.500433
ENSG00000181704	286451	YIPF6	Yip1 domain family member 6	ENSG00000181704	6042.06	-0.432522	0.0523747	-8.25821	1.47868e-16	4.79527e-15	0.740965
ENSG00000013810	10460	TACC3	transforming acidic coiled-coil containing protein 3	ENSG00000013810	5795.39	-0.599537	0.072602	-8.25785	1.48319e-16	4.80035e-15	0.659966
ENSG00000105968	94239	H2AZ2	H2A.Z variant histone 2	ENSG00000105968	20791.1	-0.440346	0.0533768	-8.24976	1.58709e-16	5.1219e-15	0.736958
ENSG00000121152	23397	NCAPH	non-SMC condensin I complex subunit H	ENSG00000121152	2624.68	-0.75506	0.0915265	-8.24963	1.58882e-16	5.1219e-15	0.592522
ENSG00000137812	57082	KNL1	kinetochore scaffold 1	ENSG00000137812	2397.97	-0.78436	0.0951046	-8.24735	1.61952e-16	5.21057e-15	0.580609
ENSG00000123933	10608	MXD4	MAX dimerization protein 4	ENSG00000123933	9802.88	0.490986	0.0595705	8.2421	1.6921e-16	5.43338e-15	1.40541
ENSG00000105290	333	APLP1	amyloid beta precursor like protein 1	ENSG00000105290	1189.4	0.667623	0.0810051	8.24173	1.69734e-16	5.43949e-15	1.58845
ENSG00000176170	8877	SPHK1	sphingosine kinase 1	ENSG00000176170	2556.81	-0.731921	0.0889261	-8.23066	1.86185e-16	5.95499e-15	0.602102
ENSG00000172466	7572	ZNF24	zinc finger protein 24	ENSG00000172466	16221.8	0.518993	0.063089	8.22636	1.92993e-16	6.15997e-15	1.43295
ENSG00000197217	9583	ENTPD4	ectonucleoside triphosphate diphosphohydrolase 4	ENSG00000197217	3945.86	-0.450012	0.0547052	-8.22614	1.93349e-16	6.15997e-15	0.732037
ENSG00000124635	8970	H2BC11	H2B clustered histone 11	ENSG00000124635	531.497	-0.85278	0.103689	-8.22439	1.96192e-16	6.23837e-15	0.553717
ENSG00000113494	5618	PRLR	prolactin receptor	ENSG00000113494	12145.4	-0.562436	0.0683968	-8.22312	1.98272e-16	6.29226e-15	0.677158
ENSG00000135924	3300	DNAJB2	DnaJ heat shock protein family (Hsp40) member B2	ENSG00000135924	4641.48	0.436863	0.0531277	8.22289	1.98664e-16	6.29245e-15	1.35366
ENSG00000164237	134147	CMBL	carboxymethylenebutenolidase homolog	ENSG00000164237	6845.73	0.581773	0.070759	8.2219	2.00303e-16	6.33206e-15	1.49669
ENSG00000130477	23025	UNC13A	unc-13 homolog A	ENSG00000130477	283.672	1.62432	0.197637	8.21872	2.05694e-16	6.4899e-15	3.08298
ENSG00000269955	100996928	FMC1-LUC7L2	FMC1-LUC7L2 readthrough	ENSG00000269955	2547.66	0.476579	0.0580372	8.21161	2.18238e-16	6.8724e-15	1.39144
ENSG00000116266	6814	STXBP3	syntaxin binding protein 3	ENSG00000116266	7544.17	0.374268	0.045593	8.20888	2.23259e-16	7.01697e-15	1.29618
ENSG00000108375	54894	RNF43	ring finger protein 43	ENSG00000108375	1291.61	0.786526	0.0958199	8.20837	2.24204e-16	7.03309e-15	1.72492
ENSG00000100442	2287	FKBP3	FKBP prolyl isomerase 3	ENSG00000100442	6331.73	-0.421853	0.0513998	-8.20728	2.26255e-16	7.08381e-15	0.746465
ENSG00000175643	116028	RMI2	RecQ mediated genome instability 2	ENSG00000175643	2047.3	-0.630096	0.0767845	-8.20603	2.2862e-16	7.14415e-15	0.646133
ENSG00000183049	57118	CAMK1D	calcium/calmodulin dependent protein kinase ID	ENSG00000183049	699.943	0.760014	0.0926639	8.20184	2.3674e-16	7.38375e-15	1.69351
ENSG00000111605	11052	CPSF6	cleavage and polyadenylation specific factor 6	ENSG00000111605	7802.58	-0.360259	0.0439617	-8.19484	2.50926e-16	7.81125e-15	0.779025
ENSG00000167272	51367	POP5	POP5 homolog, ribonuclease P/MRP subunit	ENSG00000167272	2389.04	-0.515869	0.0629957	-8.18894	2.6353e-16	8.18802e-15	0.699372
ENSG00000086475	22929	SEPHS1	selenophosphate synthetase 1	ENSG00000086475	7478.54	-0.4269	0.0521586	-8.18465	2.73106e-16	8.46939e-15	0.743859
ENSG00000103404	57478	USP31	ubiquitin specific peptidase 31	ENSG00000103404	1080.3	-0.736503	0.0899964	-8.1837	2.75266e-16	8.52019e-15	0.600192
ENSG00000183048	1468	SLC25A10	solute carrier family 25 member 10	ENSG00000183048	5437.82	-0.433253	0.0529799	-8.17769	2.89328e-16	8.93849e-15	0.74059
ENSG00000136052	84102	SLC41A2	solute carrier family 41 member 2	ENSG00000136052	1803.13	-0.758697	0.0927844	-8.17699	2.91025e-16	8.97391e-15	0.59103
ENSG00000159231	874	CBR3	carbonyl reductase 3	ENSG00000159231	957.544	-0.671242	0.082139	-8.17202	3.03268e-16	9.3338e-15	0.627966
ENSG00000182541	3985	LIMK2	LIM domain kinase 2	ENSG00000182541	1701.57	0.592041	0.0724703	8.16943	3.09855e-16	9.51857e-15	1.50738
ENSG00000168906	4144	MAT2A	methionine adenosyltransferase 2A	ENSG00000168906	16499.4	-0.403725	0.0494353	-8.16673	3.16868e-16	9.71569e-15	0.755904
ENSG00000244257	NA	NA	NA	ENSG00000244257	5314.51	0.826846	0.101294	8.16286	3.27181e-16	1.00131e-14	1.7738
ENSG00000103496	6810	STX4	syntaxin 4	ENSG00000103496	4752.06	0.443695	0.0543714	8.16045	3.33778e-16	1.01959e-14	1.36008
ENSG00000131153	51659	GINS2	GINS complex subunit 2	ENSG00000131153	4311.84	-0.725507	0.0889095	-8.16006	3.3486e-16	1.02098e-14	0.604785
ENSG00000112378	64065	PERP	p53 apoptosis effector related to PMP22	ENSG00000112378	46960.5	0.408018	0.0500274	8.1559	3.46594e-16	1.05478e-14	1.32686
ENSG00000011304	5725	PTBP1	polypyrimidine tract binding protein 1	ENSG00000011304	26505.6	-0.35902	0.0440498	-8.15032	3.62961e-16	1.10254e-14	0.779694
ENSG00000143815	3930	LBR	lamin B receptor	ENSG00000143815	1830.89	-0.557434	0.0683981	-8.14984	3.64407e-16	1.10487e-14	0.67951
ENSG00000156970	701	BUB1B	BUB1 mitotic checkpoint serine/threonine kinase B	ENSG00000156970	2768.96	-0.624672	0.0766967	-8.1447	3.80217e-16	1.15067e-14	0.648567
ENSG00000131470	29893	PSMC3IP	PSMC3 interacting protein	ENSG00000131470	567.005	-0.939852	0.115523	-8.1356	4.09904e-16	1.23821e-14	0.521286
ENSG00000126903	8273	SLC10A3	solute carrier family 10 member 3	ENSG00000126903	3522.4	-0.553759	0.0680936	-8.13232	4.21153e-16	1.26984e-14	0.681243
ENSG00000075131	54962	TIPIN	TIMELESS interacting protein	ENSG00000075131	843.651	-0.711581	0.0875562	-8.12713	4.39557e-16	1.32045e-14	0.61065
ENSG00000151176	196463	PLBD2	phospholipase B domain containing 2	ENSG00000151176	11355.1	0.383837	0.0472279	8.12733	4.38851e-16	1.32045e-14	1.30481
ENSG00000107165	7306	TYRP1	tyrosinase related protein 1	ENSG00000107165	819.06	0.796755	0.0980582	8.12533	4.46163e-16	1.33783e-14	1.73719
ENSG00000175063	11065	UBE2C	ubiquitin conjugating enzyme E2 C	ENSG00000175063	4574.84	-0.633098	0.0779342	-8.1235	4.52942e-16	1.35567e-14	0.64479
ENSG00000198901	9055	PRC1	protein regulator of cytokinesis 1	ENSG00000198901	10144.2	-0.5677	0.0699258	-8.1186	4.71584e-16	1.40888e-14	0.674692
ENSG00000087842	8544	PIR	pirin	ENSG00000087842	1903.54	-0.641801	0.0790784	-8.11601	4.8175e-16	1.43662e-14	0.640912
ENSG00000257524	30815	ST6GALNAC6	ST6 N-acetylgalactosaminide alpha-2,6-sialyltransferase 6	ENSG00000257524	607.812	1.20576	0.148904	8.09758	5.60645e-16	1.66884e-14	2.30658
ENSG00000179889	23042	PDXDC1	pyridoxal dependent decarboxylase domain containing 1	ENSG00000179889	11231	-0.372364	0.0459949	-8.09576	5.69056e-16	1.69079e-14	0.772516
ENSG00000076924	56949	XAB2	XPA binding protein 2	ENSG00000076924	4273.89	0.445635	0.0550796	8.09075	5.92983e-16	1.75868e-14	1.36191
ENSG00000008300	1951	CELSR3	cadherin EGF LAG seven-pass G-type receptor 3	ENSG00000008300	1773.34	0.632703	0.0782393	8.08677	6.12673e-16	1.81378e-14	1.55047
ENSG00000168090	10980	COPS6	COP9 signalosome subunit 6	ENSG00000168090	11975.6	-0.406534	0.050303	-8.0817	6.38675e-16	1.88733e-14	0.754434
ENSG00000106462	2146	EZH2	enhancer of zeste 2 polycomb repressive complex 2 subunit	ENSG00000106462	3975.23	-0.616962	0.0763431	-8.08143	6.40092e-16	1.8881e-14	0.652043
ENSG00000196557	8912	CACNA1H	calcium voltage-gated channel subunit alpha1 H	ENSG00000196557	17019.2	-0.339505	0.0420133	-8.08089	6.42978e-16	1.89319e-14	0.790313
ENSG00000167747	84798	C19orf48	chromosome 19 open reading frame 48	ENSG00000167747	4350.92	-0.524268	0.0649497	-8.07191	6.92073e-16	2.03187e-14	0.695312
ENSG00000174371	9156	EXO1	exonuclease 1	ENSG00000174371	997.25	-0.786335	0.0974172	-8.07182	6.92569e-16	2.03187e-14	0.579815
ENSG00000131788	10401	PIAS3	protein inhibitor of activated STAT 3	ENSG00000131788	30656.9	0.361114	0.0447602	8.06775	7.16077e-16	2.09706e-14	1.28442
ENSG00000197603	65250	CPLANE1	ciliogenesis and planar polarity effector 1	ENSG00000197603	2568.51	0.579789	0.0718845	8.06556	7.29027e-16	2.13116e-14	1.49463
ENSG00000179409	50628	GEMIN4	gem nuclear organelle associated protein 4	ENSG00000179409	1906.83	-0.52153	0.0647859	-8.05006	8.27563e-16	2.41489e-14	0.696633
ENSG00000148429	9712	USP6NL	USP6 N-terminal like	ENSG00000148429	3655.39	-0.434424	0.0539774	-8.04826	8.39767e-16	2.44176e-14	0.739989
ENSG00000188985	NA	NA	NA	ENSG00000188985	726.135	-0.764742	0.0950194	-8.04827	8.39757e-16	2.44176e-14	0.588559
ENSG00000116786	23207	PLEKHM2	pleckstrin homology and RUN domain containing M2	ENSG00000116786	3596.03	-0.468289	0.0582365	-8.04115	8.89968e-16	2.58312e-14	0.722821
ENSG00000160014	808	CALM3	calmodulin 3	ENSG00000160014	18373.6	-0.392912	0.0488788	-8.0385	9.09473e-16	2.63505e-14	0.761591
ENSG00000178057	25915	NDUFAF3	NADH:ubiquinone oxidoreductase complex assembly factor 3	ENSG00000178057	2187.38	-0.630881	0.0785376	-8.03286	9.52277e-16	2.75417e-14	0.645782
ENSG00000078747	83737	ITCH	itchy E3 ubiquitin protein ligase	ENSG00000078747	4813.38	-0.397461	0.0494886	-8.03137	9.63918e-16	2.78291e-14	0.759193
ENSG00000162236	6811	STX5	syntaxin 5	ENSG00000162236	3689.76	-0.420489	0.0523954	-8.0253	1.01276e-15	2.91874e-14	0.747171
ENSG00000274290	8344	H2BC6	H2B clustered histone 6	ENSG00000274290	569.584	0.805497	0.100397	8.02316	1.03063e-15	2.965e-14	1.74775
ENSG00000169684	1138	CHRNA5	cholinergic receptor nicotinic alpha 5 subunit	ENSG00000169684	1466.13	-0.718619	0.0895771	-8.02235	1.03737e-15	2.97915e-14	0.607679
ENSG00000158406	8365	H4C8	H4 clustered histone 8	ENSG00000158406	2105.1	0.703521	0.0877688	8.01561	1.09592e-15	3.14177e-14	1.62847
ENSG00000163249	151195	CCNYL1	cyclin Y like 1	ENSG00000163249	2433.55	-0.592289	0.0739203	-8.01254	1.12364e-15	3.21558e-14	0.66329
ENSG00000105472	6320	CLEC11A	C-type lectin domain containing 11A	ENSG00000105472	478.307	0.84789	0.106096	7.99173	1.33061e-15	3.80122e-14	1.79987
ENSG00000189308	132660	LIN54	lin-54 DREAM MuvB core complex component	ENSG00000189308	2440.92	-0.532766	0.0666678	-7.99135	1.33471e-15	3.80626e-14	0.691228
ENSG00000182180	51021	MRPS16	mitochondrial ribosomal protein S16	ENSG00000182180	6990.09	-0.401596	0.0503608	-7.97438	1.53149e-15	4.35979e-14	0.75702
ENSG00000102181	83692	CD99L2	CD99 molecule like 2	ENSG00000102181	3766.95	0.467256	0.0586401	7.9682	1.61006e-15	4.57548e-14	1.38248
ENSG00000168268	64943	NT5DC2	5'-nucleotidase domain containing 2	ENSG00000168268	4018.93	-0.421257	0.0528875	-7.96514	1.65034e-15	4.68179e-14	0.746774
ENSG00000187164	57698	SHTN1	shootin 1	ENSG00000187164	6166.97	-0.366481	0.0460215	-7.96326	1.67569e-15	4.74545e-14	0.775672
ENSG00000164418	2898	GRIK2	glutamate ionotropic receptor kainate type subunit 2	ENSG00000164418	1539.61	0.620097	0.0778997	7.9602	1.71764e-15	4.85582e-14	1.53698
ENSG00000073150	56666	PANX2	pannexin 2	ENSG00000073150	3454.34	-0.644759	0.0810712	-7.953	1.82049e-15	5.13769e-14	0.639599
ENSG00000148019	84131	CEP78	centrosomal protein 78	ENSG00000148019	3052.33	-0.729422	0.091721	-7.95262	1.82606e-15	5.14449e-14	0.603145
ENSG00000164151	23379	ICE1	interactor of little elongation complex ELL subunit 1	ENSG00000164151	5505.6	0.497826	0.0626095	7.95129	1.84585e-15	5.18237e-14	1.41208
ENSG00000213246	6827	SUPT4H1	SPT4 homolog, DSIF elongation factor subunit	ENSG00000213246	10604.4	0.432269	0.0543645	7.9513	1.84562e-15	5.18237e-14	1.34935
ENSG00000110801	5715	PSMD9	proteasome 26S subunit, non-ATPase 9	ENSG00000110801	4849.97	-0.424487	0.0534758	-7.93793	2.05591e-15	5.7622e-14	0.745104
ENSG00000155066	150696	PROM2	prominin 2	ENSG00000155066	7718.72	0.658408	0.0829511	7.9373	2.0663e-15	5.78138e-14	1.57834
ENSG00000165678	27069	GHITM	growth hormone inducible transmembrane protein	ENSG00000165678	30108.4	0.363849	0.0458765	7.93105	2.17295e-15	6.06938e-14	1.28685
ENSG00000042493	822	CAPG	capping actin protein, gelsolin like	ENSG00000042493	1377.08	0.821071	0.103561	7.92837	2.22047e-15	6.19151e-14	1.76672
ENSG00000197905	7004	TEAD4	TEA domain transcription factor 4	ENSG00000197905	681.41	-0.717966	0.0905746	-7.92679	2.24883e-15	6.25988e-14	0.607954
ENSG00000125999	92747	BPIFB1	BPI fold containing family B member 1	ENSG00000125999	976.637	1.28396	0.162066	7.92244	2.32896e-15	6.47189e-14	2.43507
ENSG00000164659	222223	ELAPOR2	endosome-lysosome associated apoptosis and autophagy regulator family member 2	ENSG00000164659	1115.02	0.744199	0.0939967	7.91729	2.4275e-15	6.73426e-14	1.67504
ENSG00000284981	107983993	UPK3BL2	uroplakin 3B like 2	ENSG00000284981	647.684	0.900796	0.113796	7.91588	2.4551e-15	6.79926e-14	1.8671
ENSG00000125148	4502	MT2A	metallothionein 2A	ENSG00000125148	1811.61	-0.70278	0.0888063	-7.91363	2.5e-15	6.91187e-14	0.614387
ENSG00000124795	7913	DEK	DEK proto-oncogene	ENSG00000124795	13127.2	-0.410729	0.0519115	-7.91211	2.53065e-15	6.98477e-14	0.752243
ENSG00000167656	8581	LY6D	lymphocyte antigen 6 family member D	ENSG00000167656	94.3846	1.56857	0.198296	7.91023	2.56906e-15	7.0788e-14	2.96611
ENSG00000198840	4537	ND3	NADH dehydrogenase subunit 3	ENSG00000198840	68847.1	0.530461	0.0670659	7.90954	2.58337e-15	7.10622e-14	1.44439
ENSG00000158427	286527	TMSB15B	thymosin beta 15B	ENSG00000158427	206.624	1.17296	0.148367	7.90584	2.66125e-15	7.30815e-14	2.25475
ENSG00000184056	26276	VPS33B	VPS33B late endosome and lysosome associated	ENSG00000184056	2361.51	0.469735	0.0594234	7.90487	2.68208e-15	7.35295e-14	1.38485
ENSG00000160298	54058	C21orf58	chromosome 21 open reading frame 58	ENSG00000160298	1258.79	-0.959717	0.121507	-7.89847	2.82355e-15	7.7278e-14	0.514158
ENSG00000196917	27198	HCAR1	hydroxycarboxylic acid receptor 1	ENSG00000196917	717.251	0.842964	0.10675	7.89662	2.86561e-15	7.82978e-14	1.79373
ENSG00000108528	8402	SLC25A11	solute carrier family 25 member 11	ENSG00000108528	3947.24	-0.502805	0.0636862	-7.89504	2.90212e-15	7.91627e-14	0.705733
ENSG00000137309	3159	HMGA1	high mobility group AT-hook 1	ENSG00000137309	19206.2	-0.336509	0.0426305	-7.89362	2.9355e-15	7.99397e-14	0.791955
ENSG00000102057	3750	KCND1	potassium voltage-gated channel subfamily D member 1	ENSG00000102057	350.095	1.04339	0.132288	7.88724	3.08933e-15	8.39887e-14	2.06106
ENSG00000196136	12	SERPINA3	serpin family A member 3	ENSG00000196136	19474.5	0.613839	0.0778477	7.88513	3.14218e-15	8.52833e-14	1.53033
ENSG00000232112	51372	TMA7	translation machinery associated 7 homolog	ENSG00000232112	8880.42	0.401732	0.050968	7.88203	3.22097e-15	8.72764e-14	1.32109
ENSG00000119953	10285	SMNDC1	survival motor neuron domain containing 1	ENSG00000119953	2708.23	0.488624	0.061995	7.88166	3.23057e-15	8.73915e-14	1.40311
ENSG00000145358	115265	DDIT4L	DNA damage inducible transcript 4 like	ENSG00000145358	238.476	1.20706	0.153171	7.88043	3.26248e-15	8.81086e-14	2.30866
ENSG00000071205	79658	ARHGAP10	Rho GTPase activating protein 10	ENSG00000071205	1449.64	-0.649641	0.0824436	-7.87983	3.27839e-15	8.83919e-14	0.637439
ENSG00000184009	71	ACTG1	actin gamma 1	ENSG00000184009	173667	-0.526451	0.0668418	-7.87608	3.37821e-15	9.0933e-14	0.69426
ENSG00000067365	79091	METTL22	methyltransferase like 22	ENSG00000067365	1087.63	-0.753253	0.0956557	-7.87462	3.4178e-15	9.18471e-14	0.593265
ENSG00000103995	22995	CEP152	centrosomal protein 152	ENSG00000103995	1009.98	-0.71017	0.0902836	-7.86599	3.66192e-15	9.82454e-14	0.611248
ENSG00000138764	901	CCNG2	cyclin G2	ENSG00000138764	3676.46	0.433942	0.0551883	7.86294	3.75211e-15	1.005e-13	1.35092
ENSG00000196981	54554	WDR5B	WD repeat domain 5B	ENSG00000196981	2041.48	0.597207	0.0759628	7.86183	3.78548e-15	1.01227e-13	1.51278
ENSG00000244005	9054	NFS1	NFS1 cysteine desulfurase	ENSG00000244005	3508.01	0.444939	0.0566179	7.85863	3.8836e-15	1.03681e-13	1.36126
ENSG00000075643	55034	MOCOS	molybdenum cofactor sulfurase	ENSG00000075643	826.92	-0.668266	0.0851143	-7.8514	4.11434e-15	1.09662e-13	0.629263
ENSG00000137135	84904	ARHGEF39	Rho guanine nucleotide exchange factor 39	ENSG00000137135	588.871	-0.812187	0.103469	-7.84957	4.17477e-15	1.11091e-13	0.569518
ENSG00000071553	537	ATP6AP1	ATPase H+ transporting accessory protein 1	ENSG00000071553	36350.6	0.344132	0.0439283	7.83394	4.72809e-15	1.2561e-13	1.26939
ENSG00000141753	3487	IGFBP4	insulin like growth factor binding protein 4	ENSG00000141753	6052.32	-0.726199	0.0927113	-7.8329	4.76729e-15	1.26446e-13	0.604495
ENSG00000285816	23649	POLA2	DNA polymerase alpha 2, accessory subunit	ENSG00000285816	843.658	-0.789359	0.10081	-7.83019	4.87132e-15	1.28995e-13	0.578601
ENSG00000128165	79924	ADM2	adrenomedullin 2	ENSG00000128165	1161.9	-0.697343	0.089138	-7.82319	5.15019e-15	1.36159e-13	0.616707
ENSG00000172590	122704	MRPL52	mitochondrial ribosomal protein L52	ENSG00000172590	2312.69	-0.56382	0.0721122	-7.81865	5.33945e-15	1.40934e-13	0.676509
ENSG00000100033	5625	PRODH	proline dehydrogenase 1	ENSG00000100033	3323.73	0.961577	0.123154	7.80791	5.8142e-15	1.53217e-13	1.94744
ENSG00000256664	NA	NA	NA	ENSG00000256664	681.436	0.804964	0.103144	7.8043	5.98329e-15	1.57418e-13	1.7471
ENSG00000101220	54976	C20orf27	chromosome 20 open reading frame 27	ENSG00000101220	3739.88	-0.440358	0.0564274	-7.80398	5.9983e-15	1.57559e-13	0.736952
ENSG00000162065	57465	TBC1D24	TBC1 domain family member 24	ENSG00000162065	2362.63	-0.485422	0.0622112	-7.8028	6.05505e-15	1.58794e-13	0.714288
ENSG00000033627	535	ATP6V0A1	ATPase H+ transporting V0 subunit a1	ENSG00000033627	4717.84	0.402157	0.051587	7.7957	6.40519e-15	1.67707e-13	1.32148
ENSG00000153885	79047	KCTD15	potassium channel tetramerization domain containing 15	ENSG00000153885	3932.93	-0.465799	0.059768	-7.79344	6.52082e-15	1.70461e-13	0.72407
ENSG00000108591	1819	DRG2	developmentally regulated GTP binding protein 2	ENSG00000108591	4179.83	0.435017	0.0558514	7.78882	6.76358e-15	1.76524e-13	1.35193
ENSG00000109854	10553	HTATIP2	HIV-1 Tat interactive protein 2	ENSG00000109854	7206.36	-0.415049	0.0533112	-7.78539	6.94984e-15	1.81096e-13	0.749994
ENSG00000100883	6729	SRP54	signal recognition particle 54	ENSG00000100883	12731.8	0.411767	0.0528923	7.78502	6.97028e-15	1.81338e-13	1.33031
ENSG00000197771	79892	MCMBP	minichromosome maintenance complex binding protein	ENSG00000197771	4786.79	-0.384948	0.0495269	-7.77249	7.69574e-15	1.99893e-13	0.765807
ENSG00000156504	159090	FAM122B	family with sequence similarity 122B	ENSG00000156504	5774.12	-0.411447	0.0529485	-7.7707	7.80539e-15	2.02419e-13	0.751869
ENSG00000169116	25849	PARM1	prostate androgen-regulated mucin-like protein 1	ENSG00000169116	2545.6	0.66847	0.0860309	7.77012	7.84129e-15	2.03027e-13	1.58939
ENSG00000161981	79622	SNRNP25	small nuclear ribonucleoprotein U11/U12 subunit 25	ENSG00000161981	6028.33	-0.446734	0.0575706	-7.75976	8.50901e-15	2.19967e-13	0.733702
ENSG00000116793	10745	PHTF1	putative homeodomain transcription factor 1	ENSG00000116793	6176.55	-0.447857	0.0577316	-7.75757	8.65715e-15	2.23442e-13	0.733131
ENSG00000196353	131034	CPNE4	copine 4	ENSG00000196353	419.448	1.02223	0.131791	7.75645	8.73371e-15	2.25062e-13	2.03106
ENSG00000092470	79968	WDR76	WD repeat domain 76	ENSG00000092470	1423.5	-0.655377	0.084545	-7.75181	9.05923e-15	2.33082e-13	0.63491
ENSG00000134291	79022	TMEM106C	transmembrane protein 106C	ENSG00000134291	8934.08	-0.402429	0.0519747	-7.74278	9.72636e-15	2.49853e-13	0.756583
ENSG00000133302	84250	SLF1	SMC5-SMC6 complex localization factor 1	ENSG00000133302	1133.59	-0.72266	0.0934025	-7.73706	1.01746e-14	2.60956e-13	0.605979
ENSG00000270882	8370	H4C14	H4 clustered histone 14	ENSG00000270882	4880.94	-0.49327	0.0638093	-7.73038	1.07225e-14	2.74576e-13	0.710413
ENSG00000178718	54913	RPP25	ribonuclease P and MRP subunit p25	ENSG00000178718	1449.77	-0.552569	0.0715786	-7.71976	1.16553e-14	2.97996e-13	0.681805
ENSG00000184575	11260	XPOT	exportin for tRNA	ENSG00000184575	24538.4	-0.332886	0.0431259	-7.71892	1.17321e-14	2.99491e-13	0.793947
ENSG00000215788	8718	TNFRSF25	TNF receptor superfamily member 25	ENSG00000215788	1026.51	0.909378	0.117858	7.71591	1.20126e-14	3.06171e-13	1.87824
ENSG00000196421	284739	C20orf204	chromosome 20 open reading frame 204	ENSG00000196421	602.564	1.25216	0.162426	7.70907	1.26737e-14	3.22517e-13	2.38197
ENSG00000163702	84818	IL17RC	interleukin 17 receptor C	ENSG00000163702	3597.79	0.579349	0.0752155	7.70252	1.33404e-14	3.38954e-13	1.49418
ENSG00000104147	11339	OIP5	Opa interacting protein 5	ENSG00000104147	673.75	-0.704732	0.0915547	-7.69739	1.38876e-14	3.52309e-13	0.613557
ENSG00000034713	11345	GABARAPL2	GABA type A receptor associated protein like 2	ENSG00000034713	8217.77	0.4179	0.0543091	7.69485	1.41661e-14	3.58803e-13	1.33598
ENSG00000124226	55905	RNF114	ring finger protein 114	ENSG00000124226	15516.2	-0.404323	0.0525459	-7.69466	1.41876e-14	3.58803e-13	0.755591
ENSG00000006634	10926	DBF4	DBF4 zinc finger	ENSG00000006634	3253.55	-0.493822	0.0642356	-7.68767	1.49834e-14	3.78343e-13	0.710141
ENSG00000130741	1968	EIF2S3	eukaryotic translation initiation factor 2 subunit gamma	ENSG00000130741	15734.4	0.334027	0.0434523	7.6872	1.5039e-14	3.79159e-13	1.26053
ENSG00000164062	327	APEH	acylaminoacyl-peptide hydrolase	ENSG00000164062	12886.9	0.401209	0.052196	7.68658	1.51116e-14	3.80401e-13	1.32061
ENSG00000048991	23518	R3HDM1	R3H domain containing 1	ENSG00000048991	4753.09	-0.401676	0.0522605	-7.68603	1.5177e-14	3.81461e-13	0.756978
ENSG00000189403	3146	HMGB1	high mobility group box 1	ENSG00000189403	36938	-0.402798	0.0524598	-7.67822	1.61311e-14	4.04817e-13	0.75639
ENSG00000149136	6749	SSRP1	structure specific recognition protein 1	ENSG00000149136	11920.3	-0.388783	0.0506558	-7.675	1.65416e-14	4.14481e-13	0.763773
ENSG00000091127	54517	PUS7	pseudouridine synthase 7	ENSG00000091127	1868.28	-0.590109	0.0768945	-7.67428	1.66356e-14	4.16196e-13	0.664293
ENSG00000172062	6606	SMN1	survival of motor neuron 1, telomeric	ENSG00000172062	279.827	1.04459	0.136127	7.67363	1.6719e-14	4.17642e-13	2.06277
ENSG00000134827	6947	TCN1	transcobalamin 1	ENSG00000134827	134.018	1.34844	0.175803	7.67017	1.71774e-14	4.28438e-13	2.54636
ENSG00000119403	26147	PHF19	PHD finger protein 19	ENSG00000119403	3895.75	-0.444937	0.0580543	-7.66417	1.79997e-14	4.48262e-13	0.734616
ENSG00000188959	401546	C9orf152	chromosome 9 open reading frame 152	ENSG00000188959	5282.6	0.460021	0.0600437	7.66143	1.8387e-14	4.57209e-13	1.37556
ENSG00000136718	92856	IMP4	IMP U3 small nucleolar ribonucleoprotein 4	ENSG00000136718	5413.42	-0.484235	0.0632114	-7.66056	1.85118e-14	4.59612e-13	0.714876
ENSG00000116209	9528	TMEM59	transmembrane protein 59	ENSG00000116209	9391.97	0.475525	0.0620845	7.65932	1.86923e-14	4.63388e-13	1.39042
ENSG00000159423	8659	ALDH4A1	aldehyde dehydrogenase 4 family member A1	ENSG00000159423	6721.72	0.519066	0.0678174	7.65388	1.95009e-14	4.82699e-13	1.43303
ENSG00000173621	78999	LRFN4	leucine rich repeat and fibronectin type III domain containing 4	ENSG00000173621	4089.71	-0.483582	0.0632272	-7.64832	2.03622e-14	5.03256e-13	0.7152
ENSG00000120053	2805	GOT1	glutamic-oxaloacetic transaminase 1	ENSG00000120053	4315.96	-0.390448	0.0510648	-7.64613	2.07123e-14	5.11133e-13	0.762893
ENSG00000067057	5214	PFKP	phosphofructokinase, platelet	ENSG00000067057	10655.2	-0.663372	0.0868845	-7.63509	2.25657e-14	5.56029e-13	0.631401
ENSG00000100554	51382	ATP6V1D	ATPase H+ transporting V1 subunit D	ENSG00000100554	5558.19	0.421194	0.0552195	7.62763	2.39111e-14	5.88293e-13	1.33904
ENSG00000135547	23493	HEY2	hes related family bHLH transcription factor with YRPW motif 2	ENSG00000135547	791.291	-0.835153	0.109495	-7.62731	2.39697e-14	5.88845e-13	0.560524
ENSG00000151287	93081	TEX30	testis expressed 30	ENSG00000151287	582.796	-0.742322	0.0973344	-7.62651	2.41193e-14	5.91629e-13	0.597776
ENSG00000123213	57486	NLN	neurolysin	ENSG00000123213	3092.27	-0.432591	0.0568102	-7.61467	2.64376e-14	6.47522e-13	0.74093
ENSG00000119333	89891	DYNC2I2	dynein 2 intermediate chain 2	ENSG00000119333	14010.7	-0.376697	0.0495051	-7.60926	2.75666e-14	6.74162e-13	0.770199
ENSG00000187325	51616	TAF9B	TATA-box binding protein associated factor 9b	ENSG00000187325	3950.67	-0.404959	0.0532261	-7.60827	2.77786e-14	6.78329e-13	0.755258
ENSG00000174669	3177	SLC29A2	solute carrier family 29 member 2	ENSG00000174669	2514.56	-0.521579	0.0685708	-7.60643	2.81772e-14	6.87036e-13	0.696609
ENSG00000213593	51075	TMX2	thioredoxin related transmembrane protein 2	ENSG00000213593	5581.74	0.359736	0.0473093	7.60392	2.87303e-14	6.99475e-13	1.28319
ENSG00000133083	9201	DCLK1	doublecortin like kinase 1	ENSG00000133083	2142.72	0.629518	0.0828018	7.60271	2.89992e-14	7.04969e-13	1.54705
ENSG00000198183	51297	BPIFA1	BPI fold containing family A member 1	ENSG00000198183	219.103	1.1078	0.145811	7.59752	3.01856e-14	7.3272e-13	2.15517
ENSG00000152804	3087	HHEX	hematopoietically expressed homeobox	ENSG00000152804	670.177	0.715496	0.0942913	7.58815	3.24515e-14	7.8655e-13	1.64205
ENSG00000095739	25805	BAMBI	BMP and activin membrane bound inhibitor	ENSG00000095739	3400.9	-0.637987	0.0840876	-7.58717	3.26958e-14	7.91296e-13	0.642609
ENSG00000131462	7283	TUBG1	tubulin gamma 1	ENSG00000131462	6361.32	-0.396374	0.0522499	-7.58612	3.29629e-14	7.9658e-13	0.759765
ENSG00000083099	57226	LYRM2	LYR motif containing 2	ENSG00000083099	6761.67	0.356769	0.0470316	7.58572	3.30645e-14	7.97851e-13	1.28055
ENSG00000248583	NA	NA	NA	ENSG00000248583	57.52	1.64753	0.217362	7.57968	3.46398e-14	8.3463e-13	3.13298
ENSG00000129315	904	CCNT1	cyclin T1	ENSG00000129315	5597.95	0.556185	0.0734191	7.57548	3.57805e-14	8.60843e-13	1.47038
ENSG00000185658	54014	BRWD1	bromodomain and WD repeat domain containing 1	ENSG00000185658	8773.67	0.470325	0.0621146	7.57189	3.67846e-14	8.83697e-13	1.38542
ENSG00000120539	84930	MASTL	microtubule associated serine/threonine kinase like	ENSG00000120539	1908.03	-0.639389	0.0844751	-7.56896	3.76212e-14	9.02465e-13	0.641985
ENSG00000049130	4254	KITLG	KIT ligand	ENSG00000049130	10260.8	0.535459	0.0708268	7.56011	4.02714e-14	9.64621e-13	1.4494
ENSG00000168646	8313	AXIN2	axin 2	ENSG00000168646	527.882	0.785408	0.103925	7.55746	4.11002e-14	9.8303e-13	1.72358
ENSG00000172663	80194	TMEM134	transmembrane protein 134	ENSG00000172663	3560.92	0.394352	0.0522075	7.55355	4.23558e-14	1.01158e-12	1.31435
ENSG00000244038	1650	DDOST	dolichyl-diphosphooligosaccharide--protein glycosyltransferase non-catalytic subunit	ENSG00000244038	24393.6	0.407238	0.0539193	7.55274	4.26207e-14	1.01642e-12	1.32614
ENSG00000105223	23646	PLD3	phospholipase D family member 3	ENSG00000105223	7829.45	0.411901	0.0545412	7.55211	4.2827e-14	1.01985e-12	1.33044
ENSG00000167460	7171	TPM4	tropomyosin 4	ENSG00000167460	35109.6	-0.414488	0.0549053	-7.54914	4.38133e-14	1.04181e-12	0.750286
ENSG00000164104	3148	HMGB2	high mobility group box 2	ENSG00000164104	7462.71	-0.644512	0.0854621	-7.54149	4.64617e-14	1.10157e-12	0.639709
ENSG00000165731	5979	RET	ret proto-oncogene	ENSG00000165731	13645.7	-0.644216	0.0854214	-7.54162	4.64178e-14	1.10157e-12	0.639841
ENSG00000112715	7422	VEGFA	vascular endothelial growth factor A	ENSG00000112715	4476.66	-0.579614	0.0769013	-7.53711	4.80487e-14	1.13755e-12	0.669143
ENSG00000087269	8602	NOP14	NOP14 nucleolar protein	ENSG00000087269	4304.89	-0.403314	0.0535183	-7.53601	4.84572e-14	1.14556e-12	0.756119
ENSG00000102743	10166	SLC25A15	solute carrier family 25 member 15	ENSG00000102743	2605.71	-0.468386	0.0621678	-7.53422	4.91256e-14	1.15968e-12	0.722773
ENSG00000129292	51105	PHF20L1	PHD finger protein 20 like 1	ENSG00000129292	5677.74	0.353472	0.0469637	7.52649	5.21234e-14	1.22867e-12	1.27763
ENSG00000138160	3832	KIF11	kinesin family member 11	ENSG00000138160	5433.22	-0.61969	0.0823799	-7.52234	5.38057e-14	1.26649e-12	0.650811
ENSG00000213281	4893	NRAS	NRAS proto-oncogene, GTPase	ENSG00000213281	35564.1	-0.35304	0.0469676	-7.51667	5.61894e-14	1.32069e-12	0.782932
ENSG00000102547	81617	CAB39L	calcium binding protein 39 like	ENSG00000102547	1475.61	0.75045	0.0999251	7.51013	5.90706e-14	1.38642e-12	1.68232
ENSG00000102554	688	KLF5	Kruppel like factor 5	ENSG00000102554	5313.12	0.39079	0.0520488	7.50815	5.99684e-14	1.40547e-12	1.31111
ENSG00000172183	3669	ISG20	interferon stimulated exonuclease gene 20	ENSG00000172183	1419.88	-0.672495	0.0895872	-7.50659	6.06864e-14	1.42025e-12	0.627421
ENSG00000182481	3838	KPNA2	karyopherin subunit alpha 2	ENSG00000182481	38119.6	-0.418357	0.0557496	-7.50422	6.17951e-14	1.44413e-12	0.748276
ENSG00000117461	8503	PIK3R3	phosphoinositide-3-kinase regulatory subunit 3	ENSG00000117461	15175.9	0.49557	0.0660407	7.504	6.18972e-14	1.44444e-12	1.40988
ENSG00000167508	4597	MVD	mevalonate diphosphate decarboxylase	ENSG00000167508	13140.5	-0.785548	0.104733	-7.50052	6.35649e-14	1.48124e-12	0.580131
ENSG00000143390	5993	RFX5	regulatory factor X5	ENSG00000143390	7319.29	0.409186	0.0546071	7.49328	6.71723e-14	1.56307e-12	1.32794
ENSG00000137770	51496	CTDSPL2	CTD small phosphatase like 2	ENSG00000137770	2349.32	-0.558916	0.0746189	-7.49027	6.87305e-14	1.59706e-12	0.678812
ENSG00000138778	1062	CENPE	centromere protein E	ENSG00000138778	4023.5	-0.60599	0.0809281	-7.488	6.99292e-14	1.6226e-12	0.65702
ENSG00000270231	728841	NBPF8	NBPF member 8	ENSG00000270231	3023.9	-0.518766	0.0693062	-7.48513	7.14761e-14	1.65613e-12	0.697968
ENSG00000101868	5422	POLA1	DNA polymerase alpha 1, catalytic subunit	ENSG00000101868	2677.38	-0.59522	0.0795432	-7.48298	7.26578e-14	1.68113e-12	0.661944
ENSG00000108671	5717	PSMD11	proteasome 26S subunit, non-ATPase 11	ENSG00000108671	10762.2	-0.334668	0.0447307	-7.48185	7.32815e-14	1.69316e-12	0.792966
ENSG00000132953	64328	XPO4	exportin 4	ENSG00000132953	3523.86	-0.386654	0.0516954	-7.47947	7.4622e-14	1.72169e-12	0.764901
ENSG00000166557	23423	TMED3	transmembrane p24 trafficking protein 3	ENSG00000166557	14591.6	0.434191	0.0581002	7.47314	7.83046e-14	1.8041e-12	1.35115
ENSG00000013306	51629	SLC25A39	solute carrier family 25 member 39	ENSG00000013306	19925	0.298467	0.0399412	7.47266	7.85874e-14	1.80807e-12	1.22984
ENSG00000178826	135932	TMEM139	transmembrane protein 139	ENSG00000178826	128.002	1.54987	0.207536	7.46798	8.14329e-14	1.87089e-12	2.92791
ENSG00000135842	116496	NIBAN1	niban apoptosis regulator 1	ENSG00000135842	948.42	1.02517	0.137341	7.46445	8.36489e-14	1.9191e-12	2.0352
ENSG00000091490	23231	SEL1L3	SEL1L family member 3	ENSG00000091490	3419.76	-0.487015	0.0652745	-7.46104	8.58452e-14	1.96672e-12	0.7135
ENSG00000123908	27161	AGO2	argonaute RISC catalytic component 2	ENSG00000123908	11119.4	-0.501892	0.0673121	-7.45619	8.90587e-14	2.03748e-12	0.70618
ENSG00000242732	340526	RTL5	retrotransposon Gag like 5	ENSG00000242732	485.144	0.793225	0.106428	7.45318	9.11188e-14	2.08169e-12	1.73294
ENSG00000188483	389792	IER5L	immediate early response 5 like	ENSG00000188483	15350.9	-0.612378	0.0821866	-7.45107	9.25859e-14	2.11225e-12	0.654118
ENSG00000127804	79066	METTL16	methyltransferase like 16	ENSG00000127804	3205.67	0.622752	0.0836581	7.44401	9.76712e-14	2.22516e-12	1.53981
ENSG00000115738	3398	ID2	inhibitor of DNA binding 2	ENSG00000115738	2750.72	-0.688568	0.0925042	-7.44364	9.79477e-14	2.22834e-12	0.62047
ENSG00000138095	10128	LRPPRC	leucine rich pentatricopeptide repeat containing	ENSG00000138095	18363.2	0.400664	0.0538862	7.43536	1.04285e-13	2.36922e-12	1.32011
ENSG00000124786	51000	SLC35B3	solute carrier family 35 member B3	ENSG00000124786	2034.48	-0.458573	0.0616853	-7.43407	1.05306e-13	2.38908e-12	0.727706
ENSG00000137501	54843	SYTL2	synaptotagmin like 2	ENSG00000137501	40889.7	0.341412	0.0459351	7.4325	1.06566e-13	2.41432e-12	1.267
ENSG00000090539	8646	CHRD	chordin	ENSG00000090539	402.333	1.15458	0.155359	7.43167	1.07232e-13	2.42603e-12	2.2262
ENSG00000111364	57696	DDX55	DEAD-box helicase 55	ENSG00000111364	4019.85	0.50267	0.0676447	7.43103	1.07754e-13	2.43446e-12	1.41683
ENSG00000273841	6880	TAF9	TATA-box binding protein associated factor 9	ENSG00000273841	2957.07	0.441437	0.0594602	7.42408	1.13568e-13	2.56227e-12	1.35796
ENSG00000037474	54888	NSUN2	NOP2/Sun RNA methyltransferase 2	ENSG00000037474	11687.5	0.333741	0.0449604	7.42301	1.14489e-13	2.57948e-12	1.26028
ENSG00000184887	90135	BTBD6	BTB domain containing 6	ENSG00000184887	4677.36	-0.415792	0.0560345	-7.42029	1.16866e-13	2.6294e-12	0.749608
ENSG00000173540	29925	GMPPB	GDP-mannose pyrophosphorylase B	ENSG00000173540	3603.02	-0.516345	0.0695998	-7.41878	1.18205e-13	2.65586e-12	0.699141
ENSG00000213977	30851	TAX1BP3	Tax1 binding protein 3	ENSG00000213977	6221.28	0.430999	0.0580995	7.41829	1.18638e-13	2.66192e-12	1.34817
ENSG00000184985	57537	SORCS2	sortilin related VPS10 domain containing receptor 2	ENSG00000184985	414.621	1.2121	0.163418	7.41716	1.19655e-13	2.68106e-12	2.31675
ENSG00000060971	30	ACAA1	acetyl-CoA acyltransferase 1	ENSG00000060971	4601.16	0.439989	0.059339	7.41484	1.21773e-13	2.72478e-12	1.35659
ENSG00000244306	503639	DUXAP10	double homeobox A pseudogene 10	ENSG00000244306	10366.1	-0.408219	0.0550747	-7.4121	1.24313e-13	2.7778e-12	0.753553
ENSG00000151208	9231	DLG5	discs large MAGUK scaffold protein 5	ENSG00000151208	13251.7	-0.355738	0.0480023	-7.41087	1.25478e-13	2.8e-12	0.78147
ENSG00000180198	1104	RCC1	regulator of chromosome condensation 1	ENSG00000180198	4882.98	-0.409291	0.0552407	-7.40922	1.27048e-13	2.83117e-12	0.752994
ENSG00000099977	1652	DDT	D-dopachrome tautomerase	ENSG00000099977	2306.99	0.576253	0.0778027	7.40659	1.29593e-13	2.88365e-12	1.49097
ENSG00000214717	9189	ZBED1	zinc finger BED-type containing 1	ENSG00000214717	1328.75	-0.58385	0.0788303	-7.40642	1.29757e-13	2.88365e-12	0.667181
ENSG00000165490	220042	DDIAS	DNA damage induced apoptosis suppressor	ENSG00000165490	1483.64	-0.651909	0.0880414	-7.40457	1.31572e-13	2.92e-12	0.636438
ENSG00000078808	51150	SDF4	stromal cell derived factor 4	ENSG00000078808	14500.3	0.395933	0.0534781	7.40364	1.32498e-13	2.93656e-12	1.31579
ENSG00000136636	51133	KCTD3	potassium channel tetramerization domain containing 3	ENSG00000136636	8216.48	-0.462245	0.0625237	-7.39311	1.43433e-13	3.17459e-12	0.725856
ENSG00000172893	1717	DHCR7	7-dehydrocholesterol reductase	ENSG00000172893	32117.4	-0.40368	0.0546426	-7.38764	1.49453e-13	3.30336e-12	0.755928
ENSG00000060237	65125	WNK1	WNK lysine deficient protein kinase 1	ENSG00000060237	10709.4	-0.414255	0.056092	-7.38528	1.52136e-13	3.35811e-12	0.750407
ENSG00000111344	8437	RASAL1	RAS protein activator like 1	ENSG00000111344	1720.27	0.54193	0.0734162	7.38162	1.56378e-13	3.44352e-12	1.45592
ENSG00000180596	8347	H2BC4	H2B clustered histone 4	ENSG00000180596	974.679	0.610389	0.0826909	7.38158	1.56428e-13	3.44352e-12	1.52667
ENSG00000183889	NA	NA	NA	ENSG00000183889	5034.02	0.715483	0.0969473	7.38013	1.5814e-13	3.47652e-12	1.64203
ENSG00000203697	388743	CAPN8	calpain 8	ENSG00000203697	1985.14	0.759691	0.102942	7.37982	1.58508e-13	3.47993e-12	1.69313
ENSG00000178999	9212	AURKB	aurora kinase B	ENSG00000178999	1702.43	-0.778424	0.105518	-7.37714	1.61727e-13	3.54582e-12	0.583003
ENSG00000132463	2926	GRSF1	G-rich RNA sequence binding factor 1	ENSG00000132463	8620.47	-0.349406	0.047371	-7.37594	1.63184e-13	3.57295e-12	0.784907
ENSG00000196227	63939	FAM217B	family with sequence similarity 217 member B	ENSG00000196227	2643.77	-0.527777	0.0715677	-7.37451	1.64946e-13	3.60671e-12	0.693623
ENSG00000072849	51009	DERL2	derlin 2	ENSG00000072849	2370.9	0.451972	0.0613903	7.36227	1.80802e-13	3.94812e-12	1.36791
ENSG00000128272	468	ATF4	activating transcription factor 4	ENSG00000128272	20407.7	-0.423289	0.0575134	-7.35983	1.84139e-13	4.01562e-12	0.745723
ENSG00000240216	NA	NA	NA	ENSG00000240216	186.829	1.13745	0.154807	7.34753	2.01899e-13	4.39703e-12	2.19991
ENSG00000166165	1152	CKB	creatine kinase B	ENSG00000166165	1150.6	0.653851	0.0890261	7.34448	2.06553e-13	4.49239e-12	1.57336
ENSG00000129173	79733	E2F8	E2F transcription factor 8	ENSG00000129173	1273.31	-0.61807	0.0841678	-7.3433	2.08384e-13	4.52618e-12	0.651542
ENSG00000119335	6418	SET	SET nuclear proto-oncogene	ENSG00000119335	45316.7	-0.344144	0.0468699	-7.34254	2.09575e-13	4.546e-12	0.787775
ENSG00000112186	10486	CAP2	cyclase associated actin cytoskeleton regulatory protein 2	ENSG00000112186	3175.99	0.450381	0.061372	7.33854	2.1593e-13	4.67763e-12	1.3664
ENSG00000135525	9053	MAP7	microtubule associated protein 7	ENSG00000135525	8321.26	-0.40208	0.0547928	-7.33818	2.16519e-13	4.68416e-12	0.756767
ENSG00000013288	23324	MAN2B2	mannosidase alpha class 2B member 2	ENSG00000013288	5162.25	-0.37587	0.0513064	-7.326	2.37129e-13	5.12323e-12	0.77064
ENSG00000156136	1633	DCK	deoxycytidine kinase	ENSG00000156136	1571.78	-0.53231	0.0727462	-7.31736	2.529e-13	5.45676e-12	0.691447
ENSG00000165819	56339	METTL3	methyltransferase like 3	ENSG00000165819	2717.42	-0.515123	0.0704347	-7.31348	2.60309e-13	5.6092e-12	0.699733
ENSG00000167964	25837	RAB26	RAB26, member RAS oncogene family	ENSG00000167964	1113.18	-0.707336	0.0967333	-7.31223	2.62744e-13	5.65419e-12	0.61245
ENSG00000111247	10635	RAD51AP1	RAD51 associated protein 1	ENSG00000111247	739.676	-0.7799	0.106681	-7.31055	2.66055e-13	5.71789e-12	0.582407
ENSG00000164045	993	CDC25A	cell division cycle 25A	ENSG00000164045	784.322	-0.711661	0.0974057	-7.30616	2.74894e-13	5.9001e-12	0.610617
ENSG00000100644	3091	HIF1A	hypoxia inducible factor 1 subunit alpha	ENSG00000100644	25517.7	-0.369717	0.0506115	-7.30499	2.77278e-13	5.94344e-12	0.773934
ENSG00000158856	2039	DMTN	dematin actin binding protein	ENSG00000158856	885.926	0.606666	0.0830781	7.30236	2.8276e-13	6.05299e-12	1.52274
ENSG00000096006	10321	CRISP3	cysteine rich secretory protein 3	ENSG00000096006	110.474	1.39415	0.191039	7.29771	2.92701e-13	6.24983e-12	2.62834
ENSG00000174516	246330	PELI3	pellino E3 ubiquitin protein ligase family member 3	ENSG00000174516	907.34	-0.663729	0.0909503	-7.2977	2.92721e-13	6.24983e-12	0.631245
ENSG00000166710	567	B2M	beta-2-microglobulin	ENSG00000166710	18311.3	0.414459	0.0567946	7.29752	2.9312e-13	6.25015e-12	1.3328
ENSG00000172037	3913	LAMB2	laminin subunit beta 2	ENSG00000172037	11553.2	0.622309	0.0852986	7.29565	2.97226e-13	6.32944e-12	1.53934
ENSG00000186767	139886	SPIN4	spindlin family member 4	ENSG00000186767	1200.79	-0.609071	0.0835273	-7.29188	3.05658e-13	6.50051e-12	0.655619
ENSG00000232388	388789	SMIM26	small integral membrane protein 26	ENSG00000232388	3072.74	0.458713	0.0629606	7.28571	3.19989e-13	6.79643e-12	1.37431
ENSG00000081803	93664	CADPS2	calcium dependent secretion activator 2	ENSG00000081803	2750.28	-0.507294	0.0696773	-7.28063	3.32267e-13	7.04804e-12	0.703541
ENSG00000173868	162466	PHOSPHO1	phosphoethanolamine/phosphocholine phosphatase 1	ENSG00000173868	198.095	-1.0869	0.149298	-7.28006	3.33682e-13	7.06885e-12	0.470773
ENSG00000076351	113235	SLC46A1	solute carrier family 46 member 1	ENSG00000076351	1080.18	-0.6239	0.0857157	-7.27872	3.37014e-13	7.13019e-12	0.648914
ENSG00000168653	4725	NDUFS5	NADH:ubiquinone oxidoreductase subunit S5	ENSG00000168653	9010.5	0.375313	0.0515791	7.27645	3.42725e-13	7.24162e-12	1.29712
ENSG00000050405	51474	LIMA1	LIM domain and actin binding 1	ENSG00000050405	3033.65	0.598062	0.082217	7.27419	3.48502e-13	7.33646e-12	1.51368
ENSG00000100714	4522	MTHFD1	methylenetetrahydrofolate dehydrogenase, cyclohydrolase and formyltetrahydrofolate synthetase 1	ENSG00000100714	13845.5	-0.297911	0.0409539	-7.27431	3.48199e-13	7.33646e-12	0.813429
ENSG00000137171	89953	KLC4	kinesin light chain 4	ENSG00000137171	1826.72	0.542482	0.0745764	7.27417	3.48563e-13	7.33646e-12	1.45648
ENSG00000138031	109	ADCY3	adenylate cyclase 3	ENSG00000138031	1811.72	-0.54926	0.0755151	-7.27351	3.5026e-13	7.36268e-12	0.683371
ENSG00000065526	23013	SPEN	spen family transcriptional repressor	ENSG00000065526	6304.36	-0.514224	0.0707661	-7.26653	3.68828e-13	7.74302e-12	0.700169
ENSG00000204673	84335	AKT1S1	AKT1 substrate 1	ENSG00000204673	10890.1	0.31584	0.0434923	7.26197	3.815e-13	7.99875e-12	1.24474
ENSG00000179632	84232	MAF1	MAF1 homolog, negative regulator of RNA polymerase III	ENSG00000179632	13763.4	0.349222	0.0480912	7.26166	3.82361e-13	8.00651e-12	1.27387
ENSG00000120137	79646	PANK3	pantothenate kinase 3	ENSG00000120137	12566.8	-0.60766	0.0837581	-7.25495	4.01821e-13	8.40322e-12	0.65626
ENSG00000272410	NA	NA	NA	ENSG00000272410	492.504	-0.850624	0.117443	-7.24287	4.39301e-13	9.17526e-12	0.554545
ENSG00000060656	10076	PTPRU	protein tyrosine phosphatase receptor type U	ENSG00000060656	2913.1	0.662867	0.0915273	7.24229	4.41157e-13	9.20223e-12	1.58323
ENSG00000105926	51678	MPP6	membrane palmitoylated protein 6	ENSG00000105926	1238.9	-0.661779	0.0914047	-7.2401	4.48363e-13	9.34061e-12	0.632098
ENSG00000162419	10691	GMEB1	glucocorticoid modulatory element binding protein 1	ENSG00000162419	1431.28	-0.492374	0.0680096	-7.23977	4.49436e-13	9.35101e-12	0.710854
ENSG00000204604	90333	ZNF468	zinc finger protein 468	ENSG00000204604	2209.49	-0.528912	0.0730607	-7.23936	4.50823e-13	9.36792e-12	0.693077
ENSG00000169189	197370	NSMCE1	NSE1 homolog, SMC5-SMC6 complex component	ENSG00000169189	1518.01	-0.623075	0.0862255	-7.22611	4.97025e-13	1.03149e-11	0.649286
ENSG00000111052	8825	LIN7A	lin-7 homolog A, crumbs cell polarity complex component	ENSG00000111052	891.817	0.970163	0.134317	7.22296	5.08691e-13	1.05435e-11	1.95906
ENSG00000004777	115703	ARHGAP33	Rho GTPase activating protein 33	ENSG00000004777	792.876	-0.917012	0.1271	-7.21486	5.39892e-13	1.1176e-11	0.529605
ENSG00000106144	835	CASP2	caspase 2	ENSG00000106144	2489.78	-0.458757	0.0635896	-7.21434	5.4195e-13	1.12044e-11	0.727613
ENSG00000171159	79095	C9orf16	chromosome 9 open reading frame 16	ENSG00000171159	3961.04	0.511722	0.0709474	7.2127	5.48542e-13	1.13263e-11	1.42575
ENSG00000153048	23589	CARHSP1	calcium regulated heat stable protein 1	ENSG00000153048	4285.2	-0.411335	0.0570515	-7.20989	5.5996e-13	1.15329e-11	0.751927
ENSG00000174514	148808	MFSD4A	major facilitator superfamily domain containing 4A	ENSG00000174514	63.1687	1.57879	0.218973	7.20999	5.59563e-13	1.15329e-11	2.9872
ENSG00000277075	3012	H2AC8	H2A clustered histone 8	ENSG00000277075	405.355	0.844358	0.117158	7.20698	5.72048e-13	1.1767e-11	1.79547
ENSG00000077514	10714	POLD3	DNA polymerase delta 3, accessory subunit	ENSG00000077514	1774.99	-0.518771	0.071995	-7.20566	5.77643e-13	1.18672e-11	0.697966
ENSG00000066279	259266	ASPM	assembly factor for spindle microtubules	ENSG00000066279	5178.24	-0.630673	0.0875736	-7.20163	5.94949e-13	1.22073e-11	0.645875
ENSG00000170759	3799	KIF5B	kinesin family member 5B	ENSG00000170759	23933.3	-0.325957	0.0452813	-7.19848	6.08891e-13	1.24777e-11	0.797769
ENSG00000080986	10403	NDC80	NDC80 kinetochore complex component	ENSG00000080986	1829.7	-0.706618	0.0982348	-7.19315	6.33119e-13	1.29579e-11	0.612755
ENSG00000102393	2717	GLA	galactosidase alpha	ENSG00000102393	5645.36	-0.449758	0.062619	-7.18246	6.84703e-13	1.39961e-11	0.732165
ENSG00000159579	89970	RSPRY1	ring finger and SPRY domain containing 1	ENSG00000159579	2828.39	0.498679	0.0694644	7.17892	7.02654e-13	1.43438e-11	1.41292
ENSG00000169583	9022	CLIC3	chloride intracellular channel 3	ENSG00000169583	1634.27	0.609483	0.0849009	7.17876	7.03474e-13	1.43438e-11	1.52571
ENSG00000124588	4835	NQO2	N-ribosyldihydronicotinamide:quinone reductase 2	ENSG00000124588	2426.78	-0.465026	0.0647969	-7.17667	7.14281e-13	1.4546e-11	0.724458
ENSG00000184897	8971	H1-10	H1.10 linker histone	ENSG00000184897	20307.5	-0.46112	0.064265	-7.17529	7.2154e-13	1.46755e-11	0.726422
ENSG00000125454	60386	SLC25A19	solute carrier family 25 member 19	ENSG00000125454	563.867	-0.803586	0.112211	-7.16139	7.98649e-13	1.62236e-11	0.572924
ENSG00000104064	2553	GABPB1	GA binding protein transcription factor subunit beta 1	ENSG00000104064	2356.34	-0.520718	0.0727371	-7.15891	8.13229e-13	1.64992e-11	0.697025
ENSG00000012171	7869	SEMA3B	semaphorin 3B	ENSG00000012171	725.034	-0.740139	0.103416	-7.15691	8.25184e-13	1.6721e-11	0.598682
ENSG00000132561	4147	MATN2	matrilin 2	ENSG00000132561	2319.13	0.4896	0.0684123	7.1566	8.27042e-13	1.67378e-11	1.40406
ENSG00000141401	3613	IMPA2	inositol monophosphatase 2	ENSG00000141401	1529.5	-0.506107	0.0707393	-7.15454	8.39565e-13	1.69634e-11	0.70412
ENSG00000164919	1345	COX6C	cytochrome c oxidase subunit 6C	ENSG00000164919	25621.4	0.391497	0.054721	7.15442	8.40266e-13	1.69634e-11	1.31175
ENSG00000169180	23214	XPO6	exportin 6	ENSG00000169180	10950.3	-0.333665	0.0466528	-7.15208	8.54725e-13	1.7234e-11	0.793518
ENSG00000168434	91949	COG7	component of oligomeric golgi complex 7	ENSG00000168434	4357.05	0.373182	0.0521806	7.15174	8.5686e-13	1.72557e-11	1.29521
ENSG00000137509	5547	PRCP	prolylcarboxypeptidase	ENSG00000137509	2826.3	0.411133	0.0574973	7.15048	8.64723e-13	1.73806e-11	1.32973
ENSG00000169679	699	BUB1	BUB1 mitotic checkpoint serine/threonine kinase	ENSG00000169679	3165.6	-0.549374	0.0768312	-7.15041	8.65193e-13	1.73806e-11	0.683316
ENSG00000065621	119391	GSTO2	glutathione S-transferase omega 2	ENSG00000065621	1368.32	-0.648404	0.0906843	-7.15013	8.66976e-13	1.7395e-11	0.637986
ENSG00000158055	57822	GRHL3	grainyhead like transcription factor 3	ENSG00000158055	424.611	1.02901	0.144	7.14587	8.94304e-13	1.79212e-11	2.04062
ENSG00000143153	481	ATP1B1	ATPase Na+/K+ transporting subunit beta 1	ENSG00000143153	42074	0.354268	0.0495856	7.14456	9.02827e-13	1.80698e-11	1.27834
ENSG00000165140	2203	FBP1	fructose-bisphosphatase 1	ENSG00000165140	24048	0.480341	0.0672422	7.14345	9.10184e-13	1.81948e-11	1.39507
ENSG00000116455	79084	WDR77	WD repeat domain 77	ENSG00000116455	5055.42	-0.420866	0.0589223	-7.14272	9.14989e-13	1.82684e-11	0.746976
ENSG00000172500	9158	FIBP	FGF1 intracellular binding protein	ENSG00000172500	3925.36	-0.404036	0.0566226	-7.13559	9.63724e-13	1.92179e-11	0.755741
ENSG00000197070	92714	ARRDC1	arrestin domain containing 1	ENSG00000197070	10726.4	-0.347269	0.0486757	-7.13435	9.72442e-13	1.93681e-11	0.786071
ENSG00000120889	8795	TNFRSF10B	TNF receptor superfamily member 10b	ENSG00000120889	4978.28	0.478468	0.0671007	7.1306	9.99319e-13	1.98791e-11	1.39326
ENSG00000118260	1385	CREB1	cAMP responsive element binding protein 1	ENSG00000118260	3591.72	-0.406306	0.056982	-7.13043	1.00058e-12	1.98801e-11	0.754553
ENSG00000197457	50861	STMN3	stathmin 3	ENSG00000197457	3079.11	0.674539	0.0946134	7.12942	1.00796e-12	2.00022e-11	1.59609
ENSG00000127419	84286	TMEM175	transmembrane protein 175	ENSG00000127419	2489.39	0.664411	0.0932593	7.12434	1.04578e-12	2.07276e-11	1.58492
ENSG00000008128	728642	CDK11A	cyclin dependent kinase 11A	ENSG00000008128	2682.71	0.802888	0.112702	7.124	1.04841e-12	2.073e-11	1.74459
ENSG00000170419	222008	VSTM2A	V-set and transmembrane domain containing 2A	ENSG00000170419	132.228	1.32247	0.18564	7.12383	1.04972e-12	2.073e-11	2.50094
ENSG00000213347	83463	MXD3	MAX dimerization protein 3	ENSG00000213347	927.36	-0.939802	0.131924	-7.12383	1.04966e-12	2.073e-11	0.521304
ENSG00000244165	5032	P2RY11	purinergic receptor P2Y11	ENSG00000244165	699.027	0.890761	0.125046	7.12346	1.05253e-12	2.07605e-11	1.85415
ENSG00000186063	64853	AIDA	axin interactor, dorsalization associated	ENSG00000186063	2962.19	-0.4584	0.0643949	-7.11857	1.09051e-12	2.14577e-11	0.727793
ENSG00000186395	3858	KRT10	keratin 10	ENSG00000186395	6505.57	0.74721	0.104966	7.11859	1.09038e-12	2.14577e-11	1.67854
ENSG00000164430	115004	CGAS	cyclic GMP-AMP synthase	ENSG00000164430	454.232	-0.841467	0.118345	-7.11029	1.15801e-12	2.27584e-11	0.558076
ENSG00000134198	10100	TSPAN2	tetraspanin 2	ENSG00000134198	85.2946	1.40348	0.197435	7.10857	1.17248e-12	2.30151e-11	2.64539
ENSG00000073417	5151	PDE8A	phosphodiesterase 8A	ENSG00000073417	6448.05	-0.437824	0.0616411	-7.10279	1.22259e-12	2.39698e-11	0.738247
ENSG00000187741	2175	FANCA	FA complementation group A	ENSG00000187741	3754.32	-0.666211	0.0938494	-7.09873	1.25913e-12	2.46565e-11	0.63016
ENSG00000166685	9382	COG1	component of oligomeric golgi complex 1	ENSG00000166685	4462.57	0.445935	0.0628233	7.09825	1.2635e-12	2.47126e-11	1.3622
ENSG00000167981	146434	ZNF597	zinc finger protein 597	ENSG00000167981	1036.5	0.545417	0.0768455	7.09757	1.26966e-12	2.48032e-11	1.45944
ENSG00000095209	55151	TMEM38B	transmembrane protein 38B	ENSG00000095209	2748.3	-0.415742	0.0585804	-7.09695	1.27543e-12	2.48862e-11	0.749634
ENSG00000164087	25886	POC1A	POC1 centriolar protein A	ENSG00000164087	973.346	-0.601289	0.08474	-7.09569	1.28709e-12	2.50538e-11	0.659165
ENSG00000269001	NA	NA	NA	ENSG00000269001	1225.28	-0.537478	0.0757468	-7.09572	1.28683e-12	2.50538e-11	0.688974
ENSG00000113532	7903	ST8SIA4	ST8 alpha-N-acetyl-neuraminide alpha-2,8-sialyltransferase 4	ENSG00000113532	1247.37	0.906047	0.127693	7.09551	1.28877e-12	2.50566e-11	1.8739
ENSG00000143183	54499	TMCO1	transmembrane and coiled-coil domains 1	ENSG00000143183	9282.82	0.412287	0.0581278	7.09276	1.31462e-12	2.55287e-11	1.33079
ENSG00000074755	23140	ZZEF1	zinc finger ZZ-type and EF-hand domain containing 1	ENSG00000074755	7863.05	0.499891	0.0705376	7.08687	1.37177e-12	2.66069e-11	1.41411
ENSG00000038219	259282	BOD1L1	biorientation of chromosomes in cell division 1 like 1	ENSG00000038219	5015.21	0.350796	0.0495364	7.08158	1.42516e-12	2.76096e-11	1.27526
ENSG00000243955	2938	GSTA1	glutathione S-transferase alpha 1	ENSG00000243955	187.96	1.30749	0.184755	7.07689	1.47423e-12	2.85262e-11	2.47511
ENSG00000071054	9448	MAP4K4	mitogen-activated protein kinase kinase kinase kinase 4	ENSG00000071054	8064.81	-0.333805	0.0471699	-7.07666	1.47668e-12	2.85398e-11	0.793441
ENSG00000136235	10457	GPNMB	glycoprotein nmb	ENSG00000136235	398.114	0.8155	0.115252	7.07581	1.48576e-12	2.86813e-11	1.75991
ENSG00000132589	2319	FLOT2	flotillin 2	ENSG00000132589	6768.37	-0.312574	0.044186	-7.07404	1.50485e-12	2.90154e-11	0.805204
ENSG00000143502	55061	SUSD4	sushi domain containing 4	ENSG00000143502	2100.72	0.460229	0.0650777	7.07199	1.52728e-12	2.94132e-11	1.37576
ENSG00000011638	57146	TMEM159	transmembrane protein 159	ENSG00000011638	874.135	1.15858	0.163885	7.06945	1.55554e-12	2.99221e-11	2.23237
ENSG00000169469	6699	SPRR1B	small proline rich protein 1B	ENSG00000169469	1088.49	1.14205	0.161595	7.06733	1.57941e-12	3.03454e-11	2.20694
ENSG00000138073	10113	PREB	prolactin regulatory element binding	ENSG00000138073	6590.19	-0.373083	0.0528017	-7.06574	1.59757e-12	3.06582e-11	0.77213
ENSG00000165480	221150	SKA3	spindle and kinetochore associated complex subunit 3	ENSG00000165480	2459.09	-0.602818	0.0853308	-7.06449	1.61211e-12	3.09011e-11	0.658466
ENSG00000166803	9768	PCLAF	PCNA clamp associated factor	ENSG00000166803	2937.99	-0.444677	0.0629769	-7.06096	1.65357e-12	3.16584e-11	0.734749
ENSG00000168393	1841	DTYMK	deoxythymidylate kinase	ENSG00000168393	3499.83	-0.460571	0.0653185	-7.05115	1.77449e-12	3.39337e-11	0.726699
ENSG00000182841	91695	RRP7BP	ribosomal RNA processing 7 homolog B, pseudogene	ENSG00000182841	581.483	-0.837161	0.118764	-7.04893	1.80297e-12	3.4438e-11	0.559744
ENSG00000161980	51728	POLR3K	RNA polymerase III subunit K	ENSG00000161980	2836.62	-0.424699	0.0603044	-7.04258	1.88718e-12	3.60042e-11	0.744994
ENSG00000108641	27077	B9D1	B9 domain containing 1	ENSG00000108641	741.224	-0.628469	0.0892749	-7.03971	1.92642e-12	3.671e-11	0.646862
ENSG00000237765	285550	FAM200B	family with sequence similarity 200 member B	ENSG00000237765	991.857	0.60509	0.0859824	7.03737	1.95902e-12	3.72877e-11	1.52107
ENSG00000142166	3454	IFNAR1	interferon alpha and beta receptor subunit 1	ENSG00000142166	5075.18	-0.369192	0.0524971	-7.03262	2.02689e-12	3.85346e-11	0.774216
ENSG00000123119	64168	NECAB1	N-terminal EF-hand calcium binding protein 1	ENSG00000123119	763.822	0.636385	0.0905436	7.0285	2.08769e-12	3.96443e-11	1.55443
ENSG00000185352	266722	HS6ST3	heparan sulfate 6-O-sulfotransferase 3	ENSG00000185352	4260.52	0.395667	0.0563232	7.02494	2.14159e-12	4.06205e-11	1.31555
ENSG00000091164	9352	TXNL1	thioredoxin like 1	ENSG00000091164	6506.03	0.384085	0.0547068	7.02079	2.20613e-12	4.1796e-11	1.30503
ENSG00000005483	55904	KMT2E	lysine methyltransferase 2E (inactive)	ENSG00000005483	2364.42	-0.479575	0.068374	-7.014	2.31602e-12	4.38271e-11	0.717189
ENSG00000087586	6790	AURKA	aurora kinase A	ENSG00000087586	9824.85	-0.477982	0.0681522	-7.01345	2.32504e-12	4.38511e-11	0.717981
ENSG00000158109	127262	TPRG1L	tumor protein p63 regulated 1 like	ENSG00000158109	2348.92	0.500669	0.0713871	7.01344	2.32535e-12	4.38511e-11	1.41487
ENSG00000163535	151246	SGO2	shugoshin 2	ENSG00000163535	2118.51	-0.50491	0.0719906	-7.01355	2.32343e-12	4.38511e-11	0.704704
ENSG00000120594	84898	PLXDC2	plexin domain containing 2	ENSG00000120594	847.425	0.719962	0.102671	7.01234	2.34365e-12	4.4145e-11	1.64714
ENSG00000137054	64425	POLR1E	RNA polymerase I subunit E	ENSG00000137054	923.74	-0.587218	0.0837728	-7.00965	2.38922e-12	4.49515e-11	0.665625
ENSG00000123572	203447	NRK	Nik related kinase	ENSG00000123572	460.783	0.863537	0.123268	7.00539	2.46301e-12	4.62865e-11	1.81949
ENSG00000104979	28974	C19orf53	chromosome 19 open reading frame 53	ENSG00000104979	7161.92	0.36419	0.0520545	6.99633	2.62763e-12	4.93232e-11	1.28716
ENSG00000159921	10020	GNE	glucosamine (UDP-N-acetyl)-2-epimerase/N-acetylmannosamine kinase	ENSG00000159921	1780.57	0.511194	0.0730806	6.99493	2.65392e-12	4.97596e-11	1.42523
ENSG00000132376	51763	INPP5K	inositol polyphosphate-5-phosphatase K	ENSG00000132376	2314.6	0.623431	0.0891609	6.9922	2.70604e-12	5.06784e-11	1.54053
ENSG00000040275	54908	SPDL1	spindle apparatus coiled-coil protein 1	ENSG00000040275	2429.12	-0.629921	0.0900962	-6.99165	2.71669e-12	5.08195e-11	0.646212
ENSG00000221829	2189	FANCG	FA complementation group G	ENSG00000221829	1857.09	-0.61567	0.0880928	-6.98888	2.77091e-12	5.17745e-11	0.652627
ENSG00000183150	2842	GPR19	G protein-coupled receptor 19	ENSG00000183150	52.7471	-1.58234	0.226417	-6.98859	2.77672e-12	5.18236e-11	0.333941
ENSG00000120699	11340	EXOSC8	exosome component 8	ENSG00000120699	1842.13	-0.488664	0.0699602	-6.98488	2.85094e-12	5.30874e-11	0.712685
ENSG00000148337	25792	CIZ1	CDKN1A interacting zinc finger protein 1	ENSG00000148337	12041.7	-0.363979	0.052109	-6.98495	2.8496e-12	5.30874e-11	0.777019
ENSG00000071626	26528	DAZAP1	DAZ associated protein 1	ENSG00000071626	9837.74	-0.307729	0.0440659	-6.98339	2.88146e-12	5.35946e-11	0.807912
ENSG00000118007	10274	STAG1	stromal antigen 1	ENSG00000118007	4631.06	-0.358143	0.0512909	-6.98259	2.89786e-12	5.38382e-11	0.780168
ENSG00000109436	23158	TBC1D9	TBC1 domain family member 9	ENSG00000109436	16594.7	0.464446	0.0665241	6.98162	2.91795e-12	5.41498e-11	1.37979
ENSG00000100376	55007	FAM118A	family with sequence similarity 118 member A	ENSG00000100376	1212.89	-0.54933	0.0788217	-6.96927	3.18589e-12	5.90548e-11	0.683337
ENSG00000135473	9924	PAN2	poly(A) specific ribonuclease subunit PAN2	ENSG00000135473	3878.57	0.764574	0.109784	6.96437	3.2988e-12	6.10783e-11	1.69887
ENSG00000110321	1982	EIF4G2	eukaryotic translation initiation factor 4 gamma 2	ENSG00000110321	81937.6	-0.249579	0.0359007	-6.95193	3.60322e-12	6.66392e-11	0.841142
ENSG00000167925	84514	GHDC	GH3 domain containing	ENSG00000167925	626.732	0.661121	0.0951072	6.95132	3.61882e-12	6.68519e-11	1.58131
ENSG00000128245	7533	YWHAH	tyrosine 3-monooxygenase/tryptophan 5-monooxygenase activation protein eta	ENSG00000128245	4237.96	-0.387729	0.055803	-6.94819	3.70011e-12	6.82763e-11	0.764332
ENSG00000143774	2987	GUK1	guanylate kinase 1	ENSG00000143774	8319.88	0.328955	0.0473458	6.94793	3.70691e-12	6.83245e-11	1.2561
ENSG00000243244	11037	STON1	stonin 1	ENSG00000243244	186.773	1.06643	0.153515	6.94673	3.73853e-12	6.88295e-11	2.09425
ENSG00000090447	7023	TFAP4	transcription factor AP-4	ENSG00000090447	725.083	-0.678276	0.0978457	-6.9321	4.14641e-12	7.62528e-11	0.624912
ENSG00000135218	948	CD36	CD36 molecule	ENSG00000135218	222.375	1.20211	0.17346	6.93017	4.2033e-12	7.72119e-11	2.30076
ENSG00000075303	55972	SLC25A40	solute carrier family 25 member 40	ENSG00000075303	1782.62	-0.691548	0.0998038	-6.92907	4.23603e-12	7.77257e-11	0.619189
ENSG00000143320	1382	CRABP2	cellular retinoic acid binding protein 2	ENSG00000143320	28014.3	0.48933	0.0706347	6.92761	4.28005e-12	7.84452e-11	1.40379
ENSG00000131558	60412	EXOC4	exocyst complex component 4	ENSG00000131558	5882.07	0.346731	0.0500624	6.92598	4.32962e-12	7.92646e-11	1.27168
ENSG00000139438	84915	FAM222A	family with sequence similarity 222 member A	ENSG00000139438	2204.84	-0.498621	0.0720033	-6.92498	4.36033e-12	7.97374e-11	0.707783
ENSG00000221978	81669	CCNL2	cyclin L2	ENSG00000221978	7837.64	0.633358	0.0915323	6.9195	4.53242e-12	8.27916e-11	1.55117
ENSG00000153071	1601	DAB2	DAB adaptor protein 2	ENSG00000153071	423.762	1.11972	0.161865	6.91763	4.59272e-12	8.37991e-11	2.17305
ENSG00000100664	1983	EIF5	eukaryotic translation initiation factor 5	ENSG00000100664	20895.2	-0.329093	0.0475781	-6.9169	4.61629e-12	8.41352e-11	0.796037
ENSG00000136878	10868	USP20	ubiquitin specific peptidase 20	ENSG00000136878	3870.62	0.596052	0.0861963	6.91505	4.67685e-12	8.51438e-11	1.51157
ENSG00000109062	9368	SLC9A3R1	SLC9A3 regulator 1	ENSG00000109062	43240.2	-0.414031	0.0598781	-6.91456	4.69314e-12	8.53451e-11	0.750523
ENSG00000100299	410	ARSA	arylsulfatase A	ENSG00000100299	1310.61	-0.637731	0.0922682	-6.91171	4.7885e-12	8.69821e-11	0.642723
ENSG00000120837	4801	NFYB	nuclear transcription factor Y subunit beta	ENSG00000120837	2692.66	-0.39836	0.0576426	-6.91086	4.81733e-12	8.74086e-11	0.758721
ENSG00000085721	54700	RRN3	RRN3 homolog, RNA polymerase I transcription factor	ENSG00000085721	5549.74	0.664792	0.0962076	6.90998	4.84739e-12	8.78563e-11	1.58534
ENSG00000213123	255758	DYNLT2B	dynein light chain Tctex-type 2B	ENSG00000213123	835.533	-0.713506	0.103263	-6.90963	4.85932e-12	8.79747e-11	0.609836
ENSG00000146433	57583	TMEM181	transmembrane protein 181	ENSG00000146433	2957.03	-0.392938	0.0568755	-6.90874	4.88967e-12	8.8426e-11	0.761577
ENSG00000162613	8880	FUBP1	far upstream element binding protein 1	ENSG00000162613	8976.99	-0.348292	0.050484	-6.89905	5.23509e-12	9.45679e-11	0.785514
ENSG00000101003	9837	GINS1	GINS complex subunit 1	ENSG00000101003	3053.81	-0.502	0.072768	-6.89863	5.25077e-12	9.46415e-11	0.706127
ENSG00000126602	10131	TRAP1	TNF receptor associated protein 1	ENSG00000126602	10694.9	-0.329206	0.0477198	-6.89873	5.24692e-12	9.46415e-11	0.795975
ENSG00000104679	203069	R3HCC1	R3H domain and coiled-coil containing 1	ENSG00000104679	1215.39	-0.519772	0.0753544	-6.89769	5.28553e-12	9.51629e-11	0.697482
ENSG00000156787	93594	TBC1D31	TBC1 domain family member 31	ENSG00000156787	1241.49	-0.516951	0.0750147	-6.89133	5.52731e-12	9.94063e-11	0.698847
ENSG00000163935	51460	SFMBT1	Scm like with four mbt domains 1	ENSG00000163935	1345.07	-0.503141	0.0730361	-6.88894	5.62115e-12	1.00983e-10	0.705569
ENSG00000281406	NA	NA	NA	ENSG00000281406	181.146	1.18561	0.172145	6.88727	5.68736e-12	1.0206e-10	2.27459
ENSG00000115758	4953	ODC1	ornithine decarboxylase 1	ENSG00000115758	4386.03	-0.42556	0.0618027	-6.8858	5.74652e-12	1.03008e-10	0.744549
ENSG00000143924	27436	EML4	EMAP like 4	ENSG00000143924	5602.56	-0.376979	0.0548161	-6.87716	6.10578e-12	1.09328e-10	0.770048
ENSG00000165029	19	ABCA1	ATP binding cassette subfamily A member 1	ENSG00000165029	1803.4	0.935787	0.136544	6.85339	7.21199e-12	1.28993e-10	1.91293
ENSG00000188883	346689	KLRG2	killer cell lectin like receptor G2	ENSG00000188883	702.069	0.685923	0.100108	6.85183	7.29129e-12	1.30269e-10	1.60873
ENSG00000150459	10284	SAP18	Sin3A associated protein 18	ENSG00000150459	20073.2	0.366717	0.0535369	6.8498	7.39533e-12	1.31983e-10	1.28942
ENSG00000198707	80184	CEP290	centrosomal protein 290	ENSG00000198707	1960.34	0.553096	0.080763	6.84838	7.46926e-12	1.33157e-10	1.46723
ENSG00000226752	253039	CUTALP	cutA divalent cation tolerance like, pseudogene	ENSG00000226752	4215.54	0.512076	0.0747833	6.84746	7.51708e-12	1.33863e-10	1.4261
ENSG00000106003	3955	LFNG	LFNG O-fucosylpeptide 3-beta-N-acetylglucosaminyltransferase	ENSG00000106003	5804.57	-0.574552	0.0839636	-6.84287	7.7622e-12	1.38077e-10	0.671495
ENSG00000008382	84954	MPND	MPN domain containing	ENSG00000008382	1372.69	-0.563703	0.0824345	-6.8382	8.01945e-12	1.42498e-10	0.676563
ENSG00000166881	23306	NEMP1	nuclear envelope integral membrane protein 1	ENSG00000166881	2861.7	-0.593222	0.086757	-6.83774	8.04524e-12	1.42801e-10	0.662861
ENSG00000133056	5287	PIK3C2B	phosphatidylinositol-4-phosphate 3-kinase catalytic subunit type 2 beta	ENSG00000133056	5834.82	0.375846	0.0550191	6.83118	8.42164e-12	1.49319e-10	1.2976
ENSG00000188321	84527	ZNF559	zinc finger protein 559	ENSG00000188321	516.896	0.842633	0.123366	6.83034	8.47125e-12	1.50036e-10	1.79332
ENSG00000133422	22880	MORC2	MORC family CW-type zinc finger 2	ENSG00000133422	5857.06	-0.372154	0.0545087	-6.82742	8.64541e-12	1.52954e-10	0.772628
ENSG00000153531	113622	ADPRHL1	ADP-ribosylhydrolase like 1	ENSG00000153531	1650.97	0.620367	0.0909099	6.82397	8.85592e-12	1.56509e-10	1.53727
ENSG00000066739	55102	ATG2B	autophagy related 2B	ENSG00000066739	4383.46	0.365012	0.0534911	6.82378	8.86752e-12	1.56544e-10	1.28789
ENSG00000166261	7753	ZNF202	zinc finger protein 202	ENSG00000166261	630.084	0.701394	0.102801	6.82281	8.92796e-12	1.57286e-10	1.62608
ENSG00000175356	57758	SCUBE2	signal peptide, CUB domain and EGF like domain containing 2	ENSG00000175356	3389	0.459384	0.0673308	6.82279	8.92881e-12	1.57286e-10	1.37495
ENSG00000130826	1736	DKC1	dyskerin pseudouridine synthase 1	ENSG00000130826	9265.53	-0.326777	0.0478964	-6.82258	8.94211e-12	1.5735e-10	0.797316
ENSG00000188229	10383	TUBB4B	tubulin beta 4B class IVb	ENSG00000188229	47826.5	-0.366364	0.0537171	-6.82025	9.08843e-12	1.59753e-10	0.775735
ENSG00000136938	10541	ANP32B	acidic nuclear phosphoprotein 32 family member B	ENSG00000136938	20028.6	-0.317454	0.0465705	-6.81662	9.32065e-12	1.63658e-10	0.802485
ENSG00000215784	728833	FAM72D	family with sequence similarity 72 member D	ENSG00000215784	1225.29	-0.674168	0.0989262	-6.81486	9.43553e-12	1.65497e-10	0.626693
ENSG00000162782	163589	TDRD5	tudor domain containing 5	ENSG00000162782	1129.93	0.535961	0.0788154	6.80021	1.04463e-11	1.8303e-10	1.44991
ENSG00000082074	2533	FYB1	FYN binding protein 1	ENSG00000082074	116.276	1.31138	0.192851	6.79995	1.04654e-11	1.83167e-10	2.48179
ENSG00000213551	23234	DNAJC9	DnaJ heat shock protein family (Hsp40) member C9	ENSG00000213551	5439.52	-0.377934	0.0556029	-6.79702	1.06806e-11	1.86733e-10	0.769539
ENSG00000256060	10597	TRAPPC2B	trafficking protein particle complex 2B	ENSG00000256060	754.515	0.668461	0.0983592	6.79612	1.07477e-11	1.87705e-10	1.58938
ENSG00000136937	4686	NCBP1	nuclear cap binding protein subunit 1	ENSG00000136937	9237.29	0.30748	0.0452826	6.79024	1.11944e-11	1.95297e-10	1.23754
ENSG00000052723	80143	SIKE1	suppressor of IKBKE 1	ENSG00000052723	15541.8	-0.290869	0.0428622	-6.78614	1.15172e-11	2.00714e-10	0.81741
ENSG00000122966	11113	CIT	citron rho-interacting serine/threonine kinase	ENSG00000122966	3682.34	-0.602972	0.0889012	-6.78249	1.18121e-11	2.05634e-10	0.658396
ENSG00000149091	8525	DGKZ	diacylglycerol kinase zeta	ENSG00000149091	14164.9	-0.314628	0.0464142	-6.77869	1.21267e-11	2.10885e-10	0.804058
ENSG00000182400	122553	TRAPPC6B	trafficking protein particle complex 6B	ENSG00000182400	2989.08	-0.419683	0.0619211	-6.7777	1.22103e-11	2.12113e-10	0.747589
ENSG00000100395	83746	L3MBTL2	L3MBTL histone methyl-lysine binding protein 2	ENSG00000100395	3133.02	-0.393406	0.058083	-6.77318	1.25985e-11	2.18624e-10	0.76133
ENSG00000179085	54344	DPM3	dolichyl-phosphate mannosyltransferase subunit 3, regulatory	ENSG00000179085	1922.18	0.536984	0.0793092	6.77077	1.281e-11	2.22059e-10	1.45094
ENSG00000103121	56942	CMC2	C-X9-C motif containing 2	ENSG00000103121	5190.55	-0.42576	0.0628899	-6.76992	1.28849e-11	2.2312e-10	0.744446
ENSG00000196352	1604	CD55	CD55 molecule (Cromer blood group)	ENSG00000196352	4216.42	-0.379334	0.0560394	-6.76906	1.29625e-11	2.24225e-10	0.768792
ENSG00000181544	2187	FANCB	FA complementation group B	ENSG00000181544	330.146	-0.907843	0.134137	-6.76802	1.30557e-11	2.25599e-10	0.532981
ENSG00000101439	1471	CST3	cystatin C	ENSG00000101439	15083.9	0.413676	0.0611367	6.76642	1.3201e-11	2.27867e-10	1.33208
ENSG00000148498	56288	PARD3	par-3 family cell polarity regulator	ENSG00000148498	5714.37	-0.326146	0.0482264	-6.76282	1.35335e-11	2.3336e-10	0.797664
ENSG00000104853	1209	CLPTM1	CLPTM1 regulator of GABA type A receptor forward trafficking	ENSG00000104853	20700.7	0.285617	0.0422374	6.76218	1.35935e-11	2.34146e-10	1.21893
ENSG00000177156	6888	TALDO1	transaldolase 1	ENSG00000177156	15935.7	-0.291519	0.0431397	-6.75756	1.40331e-11	2.41463e-10	0.817041
ENSG00000138593	9728	SECISBP2L	SECIS binding protein 2 like	ENSG00000138593	9073.28	0.347793	0.0514837	6.75541	1.42434e-11	2.44824e-10	1.27261
ENSG00000204103	9935	MAFB	MAF bZIP transcription factor B	ENSG00000204103	2670.4	0.525892	0.0778939	6.75138	1.46441e-11	2.51446e-10	1.43982
ENSG00000038210	55300	PI4K2B	phosphatidylinositol 4-kinase type 2 beta	ENSG00000038210	3102.17	-0.400477	0.0593244	-6.75062	1.47212e-11	2.5224e-10	0.757608
ENSG00000168172	84376	HOOK3	hook microtubule tethering protein 3	ENSG00000168172	2331.6	-0.485273	0.0718849	-6.75069	1.47142e-11	2.5224e-10	0.714362
ENSG00000089057	9962	SLC23A2	solute carrier family 23 member 2	ENSG00000089057	1820.26	-0.45764	0.0678219	-6.74768	1.50226e-11	2.57135e-10	0.728176
ENSG00000146223	285855	RPL7L1	ribosomal protein L7 like 1	ENSG00000146223	25049.8	-0.269797	0.0400229	-6.74106	1.57234e-11	2.68846e-10	0.829437
ENSG00000198258	59286	UBL5	ubiquitin like 5	ENSG00000198258	7452.76	0.397971	0.059062	6.7382	1.6036e-11	2.73906e-10	1.31765
ENSG00000173113	51504	TRMT112	tRNA methyltransferase subunit 11-2	ENSG00000173113	17313.7	0.401955	0.0596972	6.73323	1.65933e-11	2.83127e-10	1.3213
ENSG00000178149	55152	DALRD3	DALR anticodon binding domain containing 3	ENSG00000178149	2586.66	-0.503871	0.0748786	-6.72918	1.70622e-11	2.90825e-10	0.705212
ENSG00000132535	1742	DLG4	discs large MAGUK scaffold protein 4	ENSG00000132535	456.338	0.920369	0.136789	6.72838	1.71565e-11	2.92126e-10	1.8926
ENSG00000170396	91752	ZNF804A	zinc finger protein 804A	ENSG00000170396	307.798	1.05006	0.156072	6.72804	1.71964e-11	2.925e-10	2.07061
ENSG00000244687	7335	UBE2V1	ubiquitin conjugating enzyme E2 V1	ENSG00000244687	25444.3	-0.264228	0.0392804	-6.72673	1.7352e-11	2.9484e-10	0.832644
ENSG00000168404	197259	MLKL	mixed lineage kinase domain like pseudokinase	ENSG00000168404	646.345	-0.744439	0.11071	-6.72422	1.76534e-11	2.99649e-10	0.5969
ENSG00000133997	10001	MED6	mediator complex subunit 6	ENSG00000133997	3140.95	0.416662	0.0619735	6.72323	1.7774e-11	3.01382e-10	1.33484
ENSG00000141627	54808	DYM	dymeclin	ENSG00000141627	2402.89	-0.455186	0.0677242	-6.72117	1.80265e-11	3.05346e-10	0.729416
ENSG00000131351	93323	HAUS8	HAUS augmin like complex subunit 8	ENSG00000131351	979.17	-0.613533	0.0912882	-6.72084	1.80683e-11	3.05736e-10	0.653594
ENSG00000119969	3070	HELLS	helicase, lymphoid specific	ENSG00000119969	2642.71	-0.550076	0.0818711	-6.71881	1.83213e-11	3.09696e-10	0.682984
ENSG00000237651	339804	C2orf74	chromosome 2 open reading frame 74	ENSG00000237651	1171.18	0.544624	0.0810685	6.71806	1.84155e-11	3.10966e-10	1.45864
ENSG00000165821	6297	SALL2	spalt like transcription factor 2	ENSG00000165821	1226.4	0.637236	0.0949231	6.71318	1.90422e-11	3.21217e-10	1.55535
ENSG00000083312	3842	TNPO1	transportin 1	ENSG00000083312	10446.9	-0.356214	0.0530857	-6.71016	1.9441e-11	3.27606e-10	0.781212
ENSG00000100380	6767	ST13	ST13 Hsp70 interacting protein	ENSG00000100380	27333.6	0.309	0.0460546	6.70943	1.95386e-11	3.28909e-10	1.23885
ENSG00000196932	219623	TMEM26	transmembrane protein 26	ENSG00000196932	718.76	0.813731	0.121323	6.70715	1.98466e-11	3.33751e-10	1.75775
ENSG00000171617	8507	ENC1	ectodermal-neural cortex 1	ENSG00000171617	4795.47	0.578313	0.0862467	6.70534	2.00944e-11	3.37569e-10	1.4931
ENSG00000081923	5205	ATP8B1	ATPase phospholipid transporting 8B1	ENSG00000081923	6954.95	-0.537873	0.0803378	-6.69514	2.15472e-11	3.61603e-10	0.688786
ENSG00000168003	6520	SLC3A2	solute carrier family 3 member 2	ENSG00000168003	20558.1	-0.567783	0.0848851	-6.68884	2.2494e-11	3.77104e-10	0.674653
ENSG00000139350	121441	NEDD1	NEDD1 gamma-tubulin ring complex targeting factor	ENSG00000139350	2715.56	-0.405046	0.0606132	-6.68247	2.34942e-11	3.93468e-10	0.755212
ENSG00000170558	1000	CDH2	cadherin 2	ENSG00000170558	550.334	0.816499	0.122198	6.68175	2.36111e-11	3.9502e-10	1.76113
ENSG00000144136	6574	SLC20A1	solute carrier family 20 member 1	ENSG00000144136	4227.95	-0.413263	0.0618664	-6.67993	2.39056e-11	3.99536e-10	0.750923
ENSG00000151233	283464	GXYLT1	glucoside xylosyltransferase 1	ENSG00000151233	2588.24	-0.455697	0.0682339	-6.67845	2.41486e-11	4.03186e-10	0.729158
ENSG00000261609	8139	GAN	gigaxonin	ENSG00000261609	5606.46	-0.343561	0.0514467	-6.678	2.42233e-11	4.04018e-10	0.788094
ENSG00000006015	55049	REX1BD	required for excision 1-B domain containing	ENSG00000006015	2310.51	-0.52789	0.0790786	-6.67551	2.46373e-11	4.10151e-10	0.693568
ENSG00000145604	6502	SKP2	S-phase kinase associated protein 2	ENSG00000145604	925.879	-0.546292	0.0818355	-6.67549	2.46413e-11	4.10151e-10	0.684778
ENSG00000150753	22948	CCT5	chaperonin containing TCP1 subunit 5	ENSG00000150753	46318.8	-0.304509	0.0456452	-6.67123	2.53675e-11	4.2181e-10	0.809718
ENSG00000114812	7433	VIPR1	vasoactive intestinal peptide receptor 1	ENSG00000114812	2510.97	0.540674	0.0810761	6.66872	2.5804e-11	4.2863e-10	1.45465
ENSG00000131375	23473	CAPN7	calpain 7	ENSG00000131375	4528.1	-0.329596	0.049463	-6.6635	2.67388e-11	4.43706e-10	0.795759
ENSG00000256500	NA	NA	NA	ENSG00000256500	2524.69	0.630143	0.094588	6.66198	2.70162e-11	4.47854e-10	1.54772
ENSG00000108602	218	ALDH3A1	aldehyde dehydrogenase 3 family member A1	ENSG00000108602	13705.6	1.19983	0.180169	6.65946	2.74832e-11	4.55133e-10	2.29713
ENSG00000188554	4077	NBR1	NBR1 autophagy cargo receptor	ENSG00000188554	8156.85	0.296924	0.044614	6.65539	2.82547e-11	4.67436e-10	1.22852
ENSG00000285943	152185	SPICE1	spindle and centriole associated protein 1	ENSG00000285943	693.886	0.6779	0.101863	6.65499	2.83328e-11	4.68252e-10	1.59981
ENSG00000169241	55974	SLC50A1	solute carrier family 50 member 1	ENSG00000169241	7259.96	-0.357454	0.0537297	-6.65282	2.87527e-11	4.7471e-10	0.780541
ENSG00000127554	2671	GFER	growth factor, augmenter of liver regeneration	ENSG00000127554	2886.96	-0.477214	0.0717448	-6.65154	2.90036e-11	4.78369e-10	0.718364
ENSG00000189058	347	APOD	apolipoprotein D	ENSG00000189058	214.009	1.22743	0.184694	6.64576	3.01662e-11	4.97042e-10	2.3415
ENSG00000115687	23178	PASK	PAS domain containing serine/threonine kinase	ENSG00000115687	2140.42	-0.689219	0.103741	-6.64368	3.05939e-11	5.03579e-10	0.620189
ENSG00000023191	6050	RNH1	ribonuclease/angiogenin inhibitor 1	ENSG00000023191	371.827	1.02801	0.15477	6.64215	3.0914e-11	5.08335e-10	2.0392
ENSG00000197976	8227	AKAP17A	A-kinase anchoring protein 17A	ENSG00000197976	4166.14	0.577086	0.0868862	6.64186	3.09744e-11	5.08817e-10	1.49183
ENSG00000130816	1786	DNMT1	DNA methyltransferase 1	ENSG00000130816	15188.1	-0.390895	0.0588904	-6.63767	3.18681e-11	5.2297e-10	0.762656
ENSG00000007168	5048	PAFAH1B1	platelet activating factor acetylhydrolase 1b regulatory subunit 1	ENSG00000007168	9442.77	-0.400789	0.0604374	-6.63148	3.32346e-11	5.44848e-10	0.757444
ENSG00000265491	27246	RNF115	ring finger protein 115	ENSG00000265491	7993.04	-0.401253	0.0605223	-6.62984	3.36042e-11	5.50352e-10	0.7572
ENSG00000171161	79894	ZNF672	zinc finger protein 672	ENSG00000171161	1991.3	-0.445459	0.0672259	-6.6263	3.44205e-11	5.63157e-10	0.734351
ENSG00000250312	255403	ZNF718	zinc finger protein 718	ENSG00000250312	1113.79	-0.531079	0.0802377	-6.61882	3.62076e-11	5.91801e-10	0.692037
ENSG00000135124	5025	P2RX4	purinergic receptor P2X 4	ENSG00000135124	1834.64	-0.542619	0.0820291	-6.61495	3.71667e-11	6.0687e-10	0.686524
ENSG00000081760	65985	AACS	acetoacetyl-CoA synthetase	ENSG00000081760	7719.78	-0.365154	0.0552117	-6.6137	3.74825e-11	6.11414e-10	0.776386
ENSG00000177469	284119	CAVIN1	caveolae associated protein 1	ENSG00000177469	1238.64	0.514148	0.0777478	6.61303	3.76539e-11	6.13596e-10	1.42815
ENSG00000170581	6773	STAT2	signal transducer and activator of transcription 2	ENSG00000170581	4224.98	0.498742	0.0754342	6.61162	3.8013e-11	6.18831e-10	1.41298
ENSG00000163930	8314	BAP1	BRCA1 associated protein 1	ENSG00000163930	5982.19	0.346684	0.0524449	6.61044	3.83172e-11	6.2316e-10	1.27163
ENSG00000115221	3694	ITGB6	integrin subunit beta 6	ENSG00000115221	2633.61	1.21452	0.183743	6.60989	3.84611e-11	6.24878e-10	2.32063
ENSG00000263647	109286551	BPTFP1	bromodomain PHD finger transcription factor pseudogene 1	ENSG00000263647	344.569	1.00999	0.152844	6.60798	3.89609e-11	6.32369e-10	2.01389
ENSG00000132313	51318	MRPL35	mitochondrial ribosomal protein L35	ENSG00000132313	3086.24	-0.381055	0.057696	-6.60454	3.98745e-11	6.46554e-10	0.767876
ENSG00000102302	2245	FGD1	FYVE, RhoGEF and PH domain containing 1	ENSG00000102302	492.189	-0.804732	0.121853	-6.6041	3.9994e-11	6.47848e-10	0.572468
ENSG00000176624	51320	MEX3C	mex-3 RNA binding family member C	ENSG00000176624	2230.08	-0.420909	0.0637705	-6.60037	4.10125e-11	6.63686e-10	0.746954
ENSG00000175155	388403	YPEL2	yippee like 2	ENSG00000175155	2401.64	0.497378	0.0753941	6.59704	4.19445e-11	6.78097e-10	1.41165
ENSG00000161179	150223	YDJC	YdjC chitooligosaccharide deacetylase homolog	ENSG00000161179	2674.84	-0.401777	0.0609367	-6.59335	4.30024e-11	6.9451e-10	0.756925
ENSG00000158773	7391	USF1	upstream transcription factor 1	ENSG00000158773	3500.61	0.394516	0.059892	6.58713	4.48403e-11	7.23477e-10	1.3145
ENSG00000128944	90417	KNSTRN	kinetochore localized astrin (SPAG5) binding protein	ENSG00000128944	2149.77	-0.538258	0.0817173	-6.58683	4.49315e-11	7.23517e-10	0.688602
ENSG00000145675	5295	PIK3R1	phosphoinositide-3-kinase regulatory subunit 1	ENSG00000145675	8383.87	0.525473	0.0797748	6.58696	4.48925e-11	7.23517e-10	1.43941
ENSG00000156374	84108	PCGF6	polycomb group ring finger 6	ENSG00000156374	955.637	-0.546746	0.0830344	-6.58456	4.56223e-11	7.33917e-10	0.684563
ENSG00000156411	9556	ATP5MPL	ATP synthase membrane subunit 6.8PL	ENSG00000156411	7493.33	0.355082	0.0539327	6.5838	4.58584e-11	7.36988e-10	1.27906
ENSG00000140319	6727	SRP14	signal recognition particle 14	ENSG00000140319	15595.9	0.340207	0.0517036	6.57994	4.70622e-11	7.5559e-10	1.26594
ENSG00000181026	64782	AEN	apoptosis enhancing nuclease	ENSG00000181026	4164.13	0.346912	0.0527278	6.57929	4.72702e-11	7.58182e-10	1.27184
ENSG00000151458	57182	ANKRD50	ankyrin repeat domain 50	ENSG00000151458	21355.3	0.461146	0.0701004	6.57836	4.75656e-11	7.62172e-10	1.37663
ENSG00000029534	286	ANK1	ankyrin 1	ENSG00000029534	165.468	1.34057	0.203845	6.57645	4.81827e-11	7.70545e-10	2.53252
ENSG00000229320	90133	KRT8P12	keratin 8 pseudogene 12	ENSG00000229320	935.913	0.59683	0.0907525	6.57646	4.81779e-11	7.70545e-10	1.51239
ENSG00000137124	219	ALDH1B1	aldehyde dehydrogenase 1 family member B1	ENSG00000137124	1163.91	-0.524943	0.079898	-6.57017	5.02574e-11	8.02937e-10	0.694986
ENSG00000171792	83695	RHNO1	RAD9-HUS1-RAD1 interacting nuclear orphan 1	ENSG00000171792	2422.05	-0.40874	0.0622374	-6.56742	5.11938e-11	8.16926e-10	0.753281
ENSG00000197747	6281	S100A10	S100 calcium binding protein A10	ENSG00000197747	25287.3	0.344219	0.052414	6.56731	5.12332e-11	8.16926e-10	1.26946
ENSG00000123353	29095	ORMDL2	ORMDL sphingolipid biosynthesis regulator 2	ENSG00000123353	4154.28	-0.509483	0.0775955	-6.56589	5.17231e-11	8.23932e-10	0.702474
ENSG00000174306	23051	ZHX3	zinc fingers and homeoboxes 3	ENSG00000174306	8118.44	-0.458625	0.0699973	-6.55204	5.67562e-11	9.03226e-10	0.72768
ENSG00000176986	9632	SEC24C	SEC24 homolog C, COPII coat complex component	ENSG00000176986	22379.1	0.292094	0.0445947	6.54997	5.75504e-11	9.14974e-10	1.22442
ENSG00000081189	4208	MEF2C	myocyte enhancer factor 2C	ENSG00000081189	206.117	1.0385	0.158584	6.54862	5.80729e-11	9.21484e-10	2.0541
ENSG00000136048	55332	DRAM1	DNA damage regulated autophagy modulator 1	ENSG00000136048	4679.67	0.602335	0.0919775	6.54872	5.80308e-11	9.21484e-10	1.51817
ENSG00000132780	4678	NASP	nuclear autoantigenic sperm protein	ENSG00000132780	5613.11	-0.346681	0.0529479	-6.54758	5.84755e-11	9.2697e-10	0.786391
ENSG00000174013	200933	FBXO45	F-box protein 45	ENSG00000174013	3946.69	-0.348759	0.0532759	-6.54628	5.89888e-11	9.342e-10	0.785259
ENSG00000169891	9185	REPS2	RALBP1 associated Eps domain containing 2	ENSG00000169891	2162.57	0.642707	0.0981911	6.54547	5.93093e-11	9.38364e-10	1.56126
ENSG00000159202	65264	UBE2Z	ubiquitin conjugating enzyme E2 Z	ENSG00000159202	15942.1	-0.290363	0.0443645	-6.54494	5.95208e-11	9.40797e-10	0.817697
ENSG00000116062	2956	MSH6	mutS homolog 6	ENSG00000116062	7585.42	-0.33738	0.0516747	-6.52891	6.62498e-11	1.04614e-09	0.791478
ENSG00000197858	8733	GPAA1	glycosylphosphatidylinositol anchor attachment 1	ENSG00000197858	14642.3	-0.301408	0.0462225	-6.5208	6.99315e-11	1.10321e-09	0.81146
ENSG00000113583	56951	C5orf15	chromosome 5 open reading frame 15	ENSG00000113583	3959.75	-0.344556	0.0528507	-6.51941	7.0583e-11	1.11242e-09	0.78755
ENSG00000121988	84083	ZRANB3	zinc finger RANBP2-type containing 3	ENSG00000121988	622.102	-0.647732	0.0993571	-6.51923	7.06691e-11	1.1127e-09	0.638283
ENSG00000178904	147991	DPY19L3	dpy-19 like C-mannosyltransferase 3	ENSG00000178904	2678.28	-0.585999	0.0899003	-6.51831	7.11028e-11	1.11845e-09	0.666188
ENSG00000181035	284439	SLC25A42	solute carrier family 25 member 42	ENSG00000181035	920.799	0.634967	0.0974821	6.51368	7.3333e-11	1.15242e-09	1.5529
ENSG00000146670	113130	CDCA5	cell division cycle associated 5	ENSG00000146670	5209.54	-0.490374	0.0753122	-6.51122	7.45452e-11	1.17034e-09	0.711841
ENSG00000185361	126282	TNFAIP8L1	TNF alpha induced protein 8 like 1	ENSG00000185361	721.538	-0.669777	0.102881	-6.5102	7.50509e-11	1.17714e-09	0.628604
ENSG00000138092	79172	CENPO	centromere protein O	ENSG00000138092	3073.31	-0.489801	0.0752496	-6.50902	7.56434e-11	1.18416e-09	0.712123
ENSG00000197417	23729	SHPK	sedoheptulokinase	ENSG00000197417	1731.38	-0.481083	0.0739101	-6.50903	7.56383e-11	1.18416e-09	0.71644
ENSG00000197299	641	BLM	BLM RecQ like helicase	ENSG00000197299	1467.42	-0.586851	0.09017	-6.50827	7.60205e-11	1.18892e-09	0.665795
ENSG00000129680	79649	MAP7D3	MAP7 domain containing 3	ENSG00000129680	1282.51	-0.524274	0.080562	-6.50771	7.63051e-11	1.19223e-09	0.695309
ENSG00000119720	55051	NRDE2	NRDE-2, necessary for RNA interference, domain containing	ENSG00000119720	2531.56	0.394123	0.0605718	6.50671	7.68121e-11	1.199e-09	1.31414
ENSG00000117724	1063	CENPF	centromere protein F	ENSG00000117724	5160.48	-0.572118	0.0879487	-6.50513	7.76257e-11	1.21055e-09	0.672629
ENSG00000122965	9904	RBM19	RNA binding motif protein 19	ENSG00000122965	2785.36	-0.430782	0.0662609	-6.50129	7.96338e-11	1.24068e-09	0.74186
ENSG00000178425	221294	NT5DC1	5'-nucleotidase domain containing 1	ENSG00000178425	3597.08	-0.438294	0.067421	-6.50085	7.98679e-11	1.24313e-09	0.738007
ENSG00000288634	NA	NA	NA	ENSG00000288634	19.0014	-1.4289	0.219916	-6.49748	8.1676e-11	1.27007e-09	0.371414
ENSG00000141971	93343	MVB12A	multivesicular body subunit 12A	ENSG00000141971	1625.9	0.483772	0.0745175	6.49205	8.46756e-11	1.31546e-09	1.39839
ENSG00000141424	25800	SLC39A6	solute carrier family 39 member 6	ENSG00000141424	58938.3	0.457863	0.0706114	6.48427	8.91636e-11	1.38386e-09	1.37351
ENSG00000184205	64061	TSPYL2	TSPY like 2	ENSG00000184205	4614.26	0.666177	0.102761	6.4828	9.00358e-11	1.39607e-09	1.58686
ENSG00000149743	83707	TRPT1	tRNA phosphotransferase 1	ENSG00000149743	2098.01	-0.440293	0.0679219	-6.48235	9.03064e-11	1.39893e-09	0.736985
ENSG00000140043	145482	PTGR2	prostaglandin reductase 2	ENSG00000140043	2700.13	0.458634	0.070842	6.47404	9.54168e-11	1.4767e-09	1.37424
ENSG00000184445	9735	KNTC1	kinetochore associated 1	ENSG00000184445	3824.7	-0.570601	0.0882277	-6.46736	9.97301e-11	1.54199e-09	0.673336
ENSG00000171208	81831	NETO2	neuropilin and tolloid like 2	ENSG00000171208	2199.3	-0.641787	0.0993118	-6.46234	1.03094e-10	1.5925e-09	0.640919
ENSG00000153879	1054	CEBPG	CCAAT enhancer binding protein gamma	ENSG00000153879	3063.51	-0.371345	0.0574802	-6.46041	1.04423e-10	1.61118e-09	0.773061
ENSG00000221821	441150	C6orf226	chromosome 6 open reading frame 226	ENSG00000221821	797.644	0.633916	0.098125	6.46029	1.04501e-10	1.61118e-09	1.55177
ENSG00000131100	529	ATP6V1E1	ATPase H+ transporting V1 subunit E1	ENSG00000131100	8467.48	0.353372	0.0547788	6.45089	1.11197e-10	1.71278e-09	1.27754
ENSG00000169217	10421	CD2BP2	CD2 cytoplasmic tail binding protein 2	ENSG00000169217	10315.1	-0.291999	0.0452789	-6.44889	1.1267e-10	1.73384e-09	0.81677
ENSG00000138768	8615	USO1	USO1 vesicle transport factor	ENSG00000138768	6809.08	-0.374258	0.0580484	-6.44734	1.13829e-10	1.75003e-09	0.771502
ENSG00000135316	10492	SYNCRIP	synaptotagmin binding cytoplasmic RNA interacting protein	ENSG00000135316	24660.6	-0.263432	0.0408649	-6.44641	1.14534e-10	1.75921e-09	0.833104
ENSG00000116729	79971	WLS	Wnt ligand secretion mediator	ENSG00000116729	862.309	0.779879	0.121042	6.44305	1.17093e-10	1.79683e-09	1.71699
ENSG00000128283	11135	CDC42EP1	CDC42 effector protein 1	ENSG00000128283	1344.47	-0.534475	0.0829706	-6.44174	1.18115e-10	1.81079e-09	0.69041
ENSG00000164292	22836	RHOBTB3	Rho related BTB domain containing 3	ENSG00000164292	8099.53	-0.389151	0.0604204	-6.44071	1.18914e-10	1.82133e-09	0.763579
ENSG00000001631	889	KRIT1	KRIT1 ankyrin repeat containing	ENSG00000001631	2713.54	0.420599	0.0653334	6.43773	1.2127e-10	1.85569e-09	1.33848
ENSG00000100350	80020	FOXRED2	FAD dependent oxidoreductase domain containing 2	ENSG00000100350	6294.43	-0.351381	0.0546345	-6.4315	1.26352e-10	1.93164e-09	0.783833
ENSG00000174529	388730	TMEM81	transmembrane protein 81	ENSG00000174529	246.502	0.923561	0.143646	6.42944	1.28077e-10	1.95618e-09	1.89679
ENSG00000136933	10244	RABEPK	Rab9 effector protein with kelch motifs	ENSG00000136933	1202.73	-0.553059	0.0860785	-6.42506	1.3182e-10	2.01146e-09	0.681573
ENSG00000197779	347344	ZNF81	zinc finger protein 81	ENSG00000197779	1042.75	0.679522	0.105775	6.42424	1.32534e-10	2.02046e-09	1.60161
ENSG00000189127	340120	ANKRD34B	ankyrin repeat domain 34B	ENSG00000189127	224.633	0.99577	0.155028	6.42318	1.3346e-10	2.03267e-09	1.99415
ENSG00000168101	84309	NUDT16L1	nudix hydrolase 16 like 1	ENSG00000168101	5726.56	0.405665	0.0631918	6.41959	1.36643e-10	2.07921e-09	1.3247
ENSG00000150893	341640	FREM2	FRAS1 related extracellular matrix 2	ENSG00000150893	1169.21	-0.742003	0.115713	-6.41244	1.4321e-10	2.17712e-09	0.597909
ENSG00000140259	4236	MFAP1	microfibril associated protein 1	ENSG00000140259	4068.18	0.334332	0.0521431	6.41181	1.438e-10	2.18405e-09	1.26079
ENSG00000165732	9188	DDX21	DExD-box helicase 21	ENSG00000165732	12177.7	-0.33452	0.0521859	-6.41016	1.4537e-10	2.20583e-09	0.793048
ENSG00000213462	2086	ERV3-1	endogenous retrovirus group 3 member 1, envelope	ENSG00000213462	1862.76	-0.53436	0.0833721	-6.40934	1.46152e-10	2.21564e-09	0.690465
ENSG00000120800	27340	UTP20	UTP20 small subunit processome component	ENSG00000120800	2782.97	-0.385679	0.0601987	-6.40677	1.48633e-10	2.25116e-09	0.765419
ENSG00000119487	79109	MAPKAP1	MAPK associated protein 1	ENSG00000119487	11834.2	-0.312372	0.048777	-6.40408	1.51279e-10	2.28699e-09	0.805317
ENSG00000215105	NA	NA	NA	ENSG00000215105	1860.1	0.459046	0.071679	6.40419	1.51166e-10	2.28699e-09	1.37463
ENSG00000107223	8721	EDF1	endothelial differentiation related factor 1	ENSG00000107223	20128	0.323755	0.0505797	6.40089	1.54469e-10	2.33305e-09	1.25158
ENSG00000197381	104	ADARB1	adenosine deaminase RNA specific B1	ENSG00000197381	3029.41	-0.57492	0.0898257	-6.4004	1.54969e-10	2.33844e-09	0.671323
ENSG00000120334	91687	CENPL	centromere protein L	ENSG00000120334	1604.25	-0.636838	0.0995836	-6.39501	1.60534e-10	2.42018e-09	0.643121
ENSG00000117614	25949	SYF2	SYF2 pre-mRNA splicing factor	ENSG00000117614	2040.52	0.395297	0.0618818	6.38794	1.68132e-10	2.53238e-09	1.31521
ENSG00000197355	91373	UAP1L1	UDP-N-acetylglucosamine pyrophosphorylase 1 like 1	ENSG00000197355	3462.13	0.379623	0.0594316	6.38756	1.68553e-10	2.53638e-09	1.301
ENSG00000136010	160428	ALDH1L2	aldehyde dehydrogenase 1 family member L2	ENSG00000136010	405.804	-0.945238	0.148059	-6.38421	1.72289e-10	2.59021e-09	0.519344
ENSG00000169016	1876	E2F6	E2F transcription factor 6	ENSG00000169016	2860.44	-0.362158	0.0567353	-6.3833	1.73316e-10	2.60325e-09	0.778
ENSG00000205426	3887	KRT81	keratin 81	ENSG00000205426	18439.7	-0.621654	0.0973919	-6.38301	1.73636e-10	2.60565e-09	0.649926
ENSG00000121579	80218	NAA50	N-alpha-acetyltransferase 50, NatE catalytic subunit	ENSG00000121579	7964.65	-0.279763	0.0438323	-6.38257	1.74139e-10	2.6108e-09	0.823726
ENSG00000066654	55623	THUMPD1	THUMP domain containing 1	ENSG00000066654	5086.05	0.386391	0.0605772	6.37849	1.78846e-10	2.67662e-09	1.30712
ENSG00000141582	8535	CBX4	chromobox 4	ENSG00000141582	9459.32	-0.296793	0.0465303	-6.37848	1.78857e-10	2.67662e-09	0.81406
ENSG00000138821	64116	SLC39A8	solute carrier family 39 member 8	ENSG00000138821	9745.7	0.352058	0.0552111	6.37657	1.81098e-10	2.70767e-09	1.27638
ENSG00000196935	57522	SRGAP1	SLIT-ROBO Rho GTPase activating protein 1	ENSG00000196935	2788.04	0.497877	0.0780941	6.37534	1.82558e-10	2.727e-09	1.41213
ENSG00000141252	55275	VPS53	VPS53 subunit of GARP complex	ENSG00000141252	5282.05	0.312646	0.0490461	6.37454	1.83513e-10	2.73876e-09	1.24198
ENSG00000166822	124491	TMEM170A	transmembrane protein 170A	ENSG00000166822	1828.98	-0.445624	0.0699107	-6.37418	1.83943e-10	2.74267e-09	0.734267
ENSG00000266338	284565	NBPF15	NBPF member 15	ENSG00000266338	6937.78	-0.333884	0.0524038	-6.37137	1.87342e-10	2.7908e-09	0.793398
ENSG00000146066	192286	HIGD2A	HIG1 hypoxia inducible domain family member 2A	ENSG00000146066	5314.9	0.382448	0.060044	6.36946	1.89701e-10	2.82336e-09	1.30355
ENSG00000166337	6881	TAF10	TATA-box binding protein associated factor 10	ENSG00000166337	3089.17	-0.45151	0.0709352	-6.36511	1.95154e-10	2.90187e-09	0.731277
ENSG00000146409	116843	SLC18B1	solute carrier family 18 member B1	ENSG00000146409	331.25	-0.866737	0.136178	-6.36473	1.9563e-10	2.9063e-09	0.548386
ENSG00000164176	10085	EDIL3	EGF like repeats and discoidin domains 3	ENSG00000164176	118.896	1.21045	0.190215	6.36359	1.97088e-10	2.92529e-09	2.3141
ENSG00000178035	3615	IMPDH2	inosine monophosphate dehydrogenase 2	ENSG00000178035	10130.2	-0.355322	0.0558471	-6.36241	1.98613e-10	2.94525e-09	0.781695
ENSG00000131495	4695	NDUFA2	NADH:ubiquinone oxidoreductase subunit A2	ENSG00000131495	3818.69	0.430396	0.0676958	6.3578	2.04667e-10	3.03227e-09	1.3476
ENSG00000132323	80895	ILKAP	ILK associated serine/threonine phosphatase	ENSG00000132323	1654.85	-0.461209	0.0725648	-6.35582	2.07319e-10	3.06877e-09	0.726377
ENSG00000136156	9445	ITM2B	integral membrane protein 2B	ENSG00000136156	13781.1	0.324352	0.0510465	6.35406	2.09711e-10	3.10136e-09	1.2521
ENSG00000116459	515	ATP5PB	ATP synthase peripheral stalk-membrane subunit b	ENSG00000116459	24350.3	0.322623	0.0508095	6.34966	2.15786e-10	3.18832e-09	1.2506
ENSG00000124608	57505	AARS2	alanyl-tRNA synthetase 2, mitochondrial	ENSG00000124608	2581.47	-0.466124	0.0734445	-6.34661	2.2011e-10	3.24926e-09	0.723907
ENSG00000119318	5887	RAD23B	RAD23 homolog B, nucleotide excision repair protein	ENSG00000119318	43769	-0.252357	0.039795	-6.34142	2.27658e-10	3.35764e-09	0.839524
ENSG00000100422	64781	CERK	ceramide kinase	ENSG00000100422	2554.45	-0.48978	0.0772703	-6.33852	2.31979e-10	3.41829e-09	0.712134
ENSG00000158042	63875	MRPL17	mitochondrial ribosomal protein L17	ENSG00000158042	3121.02	-0.443867	0.0700411	-6.33724	2.33913e-10	3.44368e-09	0.735161
ENSG00000008256	9265	CYTH3	cytohesin 3	ENSG00000008256	2115.94	-0.423147	0.0668587	-6.32897	2.46811e-10	3.63028e-09	0.745796
ENSG00000197375	6584	SLC22A5	solute carrier family 22 member 5	ENSG00000197375	2416.25	0.365448	0.057752	6.32788	2.48553e-10	3.65261e-09	1.28828
ENSG00000198695	4541	ND6	NADH dehydrogenase subunit 6	ENSG00000198695	7153.65	-0.60923	0.0962813	-6.3276	2.48999e-10	3.65587e-09	0.655546
ENSG00000140263	6652	SORD	sorbitol dehydrogenase	ENSG00000140263	3592.57	-0.433726	0.0685468	-6.32744	2.49265e-10	3.65648e-09	0.740347
ENSG00000196550	729533	FAM72A	family with sequence similarity 72 member A	ENSG00000196550	1096.04	-0.592262	0.0936082	-6.32703	2.4992e-10	3.6628e-09	0.663302
ENSG00000164898	154791	FMC1	formation of mitochondrial complex V assembly factor 1 homolog	ENSG00000164898	587.255	0.877749	0.138784	6.32456	2.53948e-10	3.7185e-09	1.83751
ENSG00000163611	152185	SPICE1	spindle and centriole associated protein 1	ENSG00000163611	2806.52	-0.45417	0.0718175	-6.32394	2.5498e-10	3.73025e-09	0.72993
ENSG00000169607	150468	CKAP2L	cytoskeleton associated protein 2 like	ENSG00000169607	1157.17	-0.735976	0.116465	-6.31927	2.62809e-10	3.84134e-09	0.600412
ENSG00000136279	28988	DBNL	drebrin like	ENSG00000136279	14008.9	-0.295402	0.0467801	-6.31468	2.70713e-10	3.95333e-09	0.814845
ENSG00000198917	51490	SPOUT1	SPOUT domain containing methyltransferase 1	ENSG00000198917	3802.12	-0.37017	0.0586218	-6.31455	2.70955e-10	3.95333e-09	0.773691
ENSG00000165097	221656	KDM1B	lysine demethylase 1B	ENSG00000165097	3431.36	-0.365977	0.0579655	-6.31371	2.72431e-10	3.97132e-09	0.775943
ENSG00000088305	1789	DNMT3B	DNA methyltransferase 3 beta	ENSG00000088305	1093.36	-0.549759	0.0870777	-6.31343	2.7292e-10	3.97489e-09	0.683134
ENSG00000198862	26046	LTN1	listerin E3 ubiquitin protein ligase 1	ENSG00000198862	3898.1	0.395102	0.0626262	6.3089	2.81022e-10	4.08923e-09	1.31504
ENSG00000112249	10973	ASCC3	activating signal cointegrator 1 complex subunit 3	ENSG00000112249	14447.6	0.334947	0.0531077	6.30694	2.84607e-10	4.13771e-09	1.26133
ENSG00000278318	7772	ZNF229	zinc finger protein 229	ENSG00000278318	3210.64	0.429971	0.0681978	6.30477	2.88628e-10	4.19243e-09	1.34721
ENSG00000115568	7701	ZNF142	zinc finger protein 142	ENSG00000115568	2676.46	-0.454269	0.0720574	-6.30426	2.8957e-10	4.20238e-09	0.72988
ENSG00000185697	4603	MYBL1	MYB proto-oncogene like 1	ENSG00000185697	749.687	-0.730873	0.116063	-6.2972	3.03075e-10	4.39446e-09	0.602539
ENSG00000263956	200030	NBPF11	NBPF member 11	ENSG00000263956	3116.7	0.720349	0.114414	6.29599	3.05452e-10	4.42498e-09	1.64758
ENSG00000152229	9050	PSTPIP2	proline-serine-threonine phosphatase interacting protein 2	ENSG00000152229	786.352	0.548773	0.087173	6.29522	3.06959e-10	4.44287e-09	1.46284
ENSG00000156471	9791	PTDSS1	phosphatidylserine synthase 1	ENSG00000156471	7851.62	-0.385574	0.0612573	-6.29435	3.08696e-10	4.46405e-09	0.765474
ENSG00000114026	4968	OGG1	8-oxoguanine DNA glycosylase	ENSG00000114026	1011.63	-0.518339	0.0823605	-6.29354	3.10309e-10	4.4834e-09	0.698175
ENSG00000145391	80854	SETD7	SET domain containing 7, histone lysine methyltransferase	ENSG00000145391	16335.1	-0.3073	0.0488358	-6.29251	3.12365e-10	4.50911e-09	0.808153
ENSG00000174307	23612	PHLDA3	pleckstrin homology like domain family A member 3	ENSG00000174307	6380.7	0.461158	0.0733305	6.28875	3.20026e-10	4.61561e-09	1.37665
ENSG00000100219	7494	XBP1	X-box binding protein 1	ENSG00000100219	175752	-0.444259	0.0706585	-6.28741	3.22798e-10	4.65149e-09	0.734962
ENSG00000280789	79447	PAGR1	PAXIP1 associated glutamate rich protein 1	ENSG00000280789	5304.94	-0.474379	0.075477	-6.28508	3.27675e-10	4.7176e-09	0.719776
ENSG00000159640	1636	ACE	angiotensin I converting enzyme	ENSG00000159640	650.564	0.733601	0.11681	6.2803	3.37912e-10	4.86069e-09	1.66278
ENSG00000031691	55166	CENPQ	centromere protein Q	ENSG00000031691	833.105	-0.547909	0.0872728	-6.27812	3.42688e-10	4.92505e-09	0.684011
ENSG00000164116	2982	GUCY1A1	guanylate cyclase 1 soluble subunit alpha 1	ENSG00000164116	7182.15	0.45135	0.0718984	6.2776	3.43832e-10	4.93714e-09	1.36732
ENSG00000184292	4070	TACSTD2	tumor associated calcium signal transducer 2	ENSG00000184292	9583.82	0.40205	0.0640805	6.27414	3.51571e-10	5.04383e-09	1.32138
ENSG00000121440	23024	PDZRN3	PDZ domain containing ring finger 3	ENSG00000121440	1314.46	0.532887	0.0849548	6.27259	3.55098e-10	5.08995e-09	1.44682
ENSG00000065518	4710	NDUFB4	NADH:ubiquinone oxidoreductase subunit B4	ENSG00000065518	11904.9	0.30524	0.0486856	6.26961	3.61963e-10	5.18379e-09	1.23562
ENSG00000160752	2224	FDPS	farnesyl diphosphate synthase	ENSG00000160752	17616.2	-0.465374	0.0742553	-6.26721	3.67571e-10	5.25949e-09	0.724283
ENSG00000107581	8661	EIF3A	eukaryotic translation initiation factor 3 subunit A	ENSG00000107581	26646.4	-0.241155	0.0384957	-6.26447	3.74092e-10	5.3481e-09	0.846068
ENSG00000140474	25989	ULK3	unc-51 like kinase 3	ENSG00000140474	4194.07	0.382705	0.0611146	6.2621	3.79825e-10	5.42531e-09	1.30378
ENSG00000135069	29968	PSAT1	phosphoserine aminotransferase 1	ENSG00000135069	782.66	-0.688048	0.109981	-6.25606	3.94836e-10	5.63479e-09	0.620693
ENSG00000147155	10682	EBP	EBP cholestenol delta-isomerase	ENSG00000147155	8014.93	-0.42511	0.0679612	-6.25519	3.97044e-10	5.66135e-09	0.744782
ENSG00000134153	56851	EMC7	ER membrane protein complex subunit 7	ENSG00000134153	5314.35	0.370842	0.0593213	6.25142	4.06736e-10	5.79448e-09	1.29311
ENSG00000005189	81691	REXO5	RNA exonuclease 5	ENSG00000005189	832.318	-0.583762	0.0933901	-6.25079	4.08382e-10	5.81286e-09	0.667222
ENSG00000176619	84823	LMNB2	lamin B2	ENSG00000176619	8236.1	-0.373224	0.0597306	-6.24845	4.14545e-10	5.89544e-09	0.772055
ENSG00000135241	50640	PNPLA8	patatin like phospholipase domain containing 8	ENSG00000135241	3984.78	0.358113	0.0573447	6.24491	4.24036e-10	6.02515e-09	1.28175
ENSG00000127463	23065	EMC1	ER membrane protein complex subunit 1	ENSG00000127463	6700.82	0.327096	0.0523969	6.24266	4.30203e-10	6.10215e-09	1.25449
ENSG00000164300	256987	SERINC5	serine incorporator 5	ENSG00000164300	9558.07	0.272909	0.0437166	6.24268	4.30123e-10	6.10215e-09	1.20824
ENSG00000259431	79178	THTPA	thiamine triphosphatase	ENSG00000259431	1152.82	-0.49742	0.0797293	-6.23886	4.40758e-10	6.24643e-09	0.708372
ENSG00000136448	4836	NMT1	N-myristoyltransferase 1	ENSG00000136448	7385.52	-0.298033	0.0477768	-6.23802	4.43145e-10	6.27481e-09	0.813361
ENSG00000221988	9374	PPT2	palmitoyl-protein thioesterase 2	ENSG00000221988	670.942	0.671877	0.107748	6.23562	4.49987e-10	6.36617e-09	1.59314
ENSG00000010270	83930	STARD3NL	STARD3 N-terminal like	ENSG00000010270	2718.72	0.385723	0.0618734	6.23407	4.54476e-10	6.41854e-09	1.30651
ENSG00000122882	11319	ECD	ecdysoneless cell cycle regulator	ENSG00000122882	5008.79	0.340857	0.0546755	6.23418	4.5415e-10	6.41854e-09	1.26651
ENSG00000182670	7267	TTC3	tetratricopeptide repeat domain 3	ENSG00000182670	18679.9	-0.313115	0.050234	-6.23312	4.57235e-10	6.45192e-09	0.804902
ENSG00000166268	196446	MYRFL	myelin regulatory factor like	ENSG00000166268	84.6842	1.26738	0.203597	6.22492	4.81788e-10	6.7925e-09	2.40724
ENSG00000136813	23392	ECPAS	Ecm29 proteasome adaptor and scaffold	ENSG00000136813	12540.2	-0.419447	0.0673837	-6.22475	4.8232e-10	6.79413e-09	0.747711
ENSG00000115339	2591	GALNT3	polypeptide N-acetylgalactosaminyltransferase 3	ENSG00000115339	5464.89	-0.362333	0.0582116	-6.22442	4.83354e-10	6.80283e-09	0.777906
ENSG00000177733	10949	HNRNPA0	heterogeneous nuclear ribonucleoprotein A0	ENSG00000177733	10376.1	-0.306815	0.0493073	-6.22251	4.89252e-10	6.8799e-09	0.808424
ENSG00000173660	7388	UQCRH	ubiquinol-cytochrome c reductase hinge protein	ENSG00000173660	8781.28	0.367718	0.0591011	6.22184	4.9135e-10	6.90345e-09	1.29031
ENSG00000164109	4085	MAD2L1	mitotic arrest deficient 2 like 1	ENSG00000164109	3406.69	-0.403212	0.0648147	-6.221	4.93996e-10	6.93466e-09	0.756173
ENSG00000178695	115207	KCTD12	potassium channel tetramerization domain containing 12	ENSG00000178695	465.07	-0.899307	0.144689	-6.21546	5.11738e-10	7.17753e-09	0.536144
ENSG00000229833	100131801	PET100	PET100 cytochrome c oxidase chaperone	ENSG00000229833	2387.71	0.461907	0.0743304	6.21425	5.15718e-10	7.22714e-09	1.37736
ENSG00000074695	3998	LMAN1	lectin, mannose binding 1	ENSG00000074695	10139.1	-0.287669	0.0463001	-6.21315	5.19324e-10	7.27142e-09	0.819224
ENSG00000000460	55732	C1orf112	chromosome 1 open reading frame 112	ENSG00000000460	1225.75	-0.56192	0.090468	-6.21125	5.25637e-10	7.35351e-09	0.6774
ENSG00000164985	11168	PSIP1	PC4 and SFRS1 interacting protein 1	ENSG00000164985	2651.02	-0.447758	0.0721009	-6.21016	5.29313e-10	7.39858e-09	0.733181
ENSG00000111224	57097	PARP11	poly(ADP-ribose) polymerase family member 11	ENSG00000111224	769.822	0.68033	0.109579	6.20858	5.34642e-10	7.46667e-09	1.60251
ENSG00000175756	54998	AURKAIP1	aurora kinase A interacting protein 1	ENSG00000175756	8112.94	0.375239	0.0604586	6.20655	5.41594e-10	7.5573e-09	1.29705
ENSG00000156171	128338	DRAM2	DNA damage regulated autophagy modulator 2	ENSG00000156171	2662.05	0.423118	0.0681771	6.20615	5.42981e-10	7.57017e-09	1.34082
ENSG00000102401	51566	ARMCX3	armadillo repeat containing X-linked 3	ENSG00000102401	10301.1	-0.366895	0.0591422	-6.2036	5.51852e-10	7.68729e-09	0.77545
ENSG00000137393	255488	RNF144B	ring finger protein 144B	ENSG00000137393	1846.72	0.575182	0.092808	6.19755	5.73485e-10	7.98181e-09	1.48987
ENSG00000196584	7516	XRCC2	X-ray repair cross complementing 2	ENSG00000196584	1252.11	-0.647807	0.104536	-6.19698	5.7557e-10	8.004e-09	0.63825
ENSG00000125841	80023	NRSN2	neurensin 2	ENSG00000125841	2051.68	-0.393753	0.0635479	-6.19616	5.78556e-10	8.03868e-09	0.761147
ENSG00000120437	39	ACAT2	acetyl-CoA acetyltransferase 2	ENSG00000120437	6910.5	-0.477473	0.0770629	-6.19589	5.79582e-10	8.04608e-09	0.718234
ENSG00000103226	408050	NOMO3	NODAL modulator 3	ENSG00000103226	1584.81	0.546833	0.0883258	6.19109	5.97492e-10	8.28766e-09	1.46088
ENSG00000176153	2877	GPX2	glutathione peroxidase 2	ENSG00000176153	959.729	0.84276	0.136238	6.18594	6.17321e-10	8.55543e-09	1.79348
ENSG00000174227	54872	PIGG	phosphatidylinositol glycan anchor biosynthesis class G	ENSG00000174227	5185.65	0.343429	0.0555637	6.1808	6.37756e-10	8.83114e-09	1.26877
ENSG00000187514	5757	PTMA	prothymosin alpha	ENSG00000187514	113904	-0.318017	0.0514572	-6.18022	6.4011e-10	8.85621e-09	0.802172
ENSG00000104904	4946	OAZ1	ornithine decarboxylase antizyme 1	ENSG00000104904	33014.5	-0.374055	0.0605337	-6.17929	6.43896e-10	8.90105e-09	0.77161
ENSG00000196924	2316	FLNA	filamin A	ENSG00000196924	106599	-0.437199	0.0707586	-6.17875	6.46119e-10	8.92421e-09	0.738567
ENSG00000107938	26098	EDRF1	erythroid differentiation regulatory factor 1	ENSG00000107938	2434.19	0.366805	0.0593818	6.17706	6.53062e-10	9.01247e-09	1.28949
ENSG00000170846	93622	LOC93622	Morf4 family associated protein 1 like 1 pseudogene	ENSG00000170846	6044.93	-0.435638	0.070544	-6.17541	6.59907e-10	9.09924e-09	0.739367
ENSG00000109472	1363	CPE	carboxypeptidase E	ENSG00000109472	11302.6	0.480581	0.0778477	6.17335	6.68566e-10	9.21085e-09	1.39531
ENSG00000155093	5799	PTPRN2	protein tyrosine phosphatase receptor type N2	ENSG00000155093	1030.53	0.556602	0.0902108	6.17001	6.8285e-10	9.3997e-09	1.4708
ENSG00000181588	399664	MEX3D	mex-3 RNA binding family member D	ENSG00000181588	2379.99	-0.439072	0.0711816	-6.16834	6.9011e-10	9.49163e-09	0.737609
ENSG00000131171	6451	SH3BGRL	SH3 domain binding glutamate rich protein like	ENSG00000131171	20069.6	0.288494	0.0468018	6.16415	7.08615e-10	9.73793e-09	1.22136
ENSG00000137648	56649	TMPRSS4	transmembrane serine protease 4	ENSG00000137648	1220.83	0.56218	0.0912462	6.16113	7.22278e-10	9.91733e-09	1.4765
ENSG00000130713	23404	EXOSC2	exosome component 2	ENSG00000130713	2950.1	-0.409405	0.066455	-6.16063	7.24548e-10	9.94013e-09	0.752934
ENSG00000105583	51398	WDR83OS	WD repeat domain 83 opposite strand	ENSG00000105583	5900.92	0.360018	0.0584709	6.15721	7.40362e-10	1.01486e-08	1.28344
ENSG00000177602	83903	HASPIN	histone H3 associated protein kinase	ENSG00000177602	352.978	-0.820957	0.133349	-6.15647	7.43855e-10	1.01879e-08	0.566066
ENSG00000259781	NA	NA	NA	ENSG00000259781	3677.46	-0.438755	0.0712974	-6.15387	7.56145e-10	1.03475e-08	0.737771
ENSG00000119787	64225	ATL2	atlastin GTPase 2	ENSG00000119787	5040.81	-0.359895	0.0585951	-6.14206	8.1458e-10	1.11378e-08	0.779221
ENSG00000100106	11078	TRIOBP	TRIO and F-actin binding protein	ENSG00000100106	3273.15	-0.419365	0.0682814	-6.14172	8.16331e-10	1.11524e-08	0.747754
ENSG00000115392	55120	FANCL	FA complementation group L	ENSG00000115392	978.636	-0.52626	0.0856994	-6.14077	8.21239e-10	1.12101e-08	0.694353
ENSG00000107771	54462	CCSER2	coiled-coil serine rich protein 2	ENSG00000107771	3856.06	-0.388706	0.0633078	-6.13994	8.25501e-10	1.12588e-08	0.763814
ENSG00000196663	9895	TECPR2	tectonin beta-propeller repeat containing 2	ENSG00000196663	2705.88	-0.374874	0.0610863	-6.1368	8.41994e-10	1.14742e-08	0.771173
ENSG00000103043	55697	VAC14	VAC14 component of PIKFYVE complex	ENSG00000103043	3840.08	-0.326275	0.0531776	-6.13557	8.48518e-10	1.15534e-08	0.797593
ENSG00000104884	2068	ERCC2	ERCC excision repair 2, TFIIH core complex helicase subunit	ENSG00000104884	2232.88	-0.415991	0.0678223	-6.13354	8.59462e-10	1.16927e-08	0.749505
ENSG00000197249	5265	SERPINA1	serpin family A member 1	ENSG00000197249	671.696	0.649691	0.106039	6.12692	8.95951e-10	1.2179e-08	1.56883
ENSG00000114021	56954	NIT2	nitrilase family member 2	ENSG00000114021	4729.71	-0.341381	0.0557481	-6.12364	9.14609e-10	1.24222e-08	0.789285
ENSG00000227500	113178	SCAMP4	secretory carrier membrane protein 4	ENSG00000227500	5693.79	0.335207	0.0547501	6.12249	9.21268e-10	1.25023e-08	1.26156
ENSG00000108055	9126	SMC3	structural maintenance of chromosomes 3	ENSG00000108055	6319.8	-0.323363	0.0528177	-6.12224	9.2267e-10	1.25109e-08	0.799205
ENSG00000111678	113246	C12orf57	chromosome 12 open reading frame 57	ENSG00000111678	5547.13	0.348362	0.0569222	6.11996	9.35966e-10	1.26806e-08	1.27311
ENSG00000112514	51596	CUTA	cutA divalent cation tolerance homolog	ENSG00000112514	5147.22	0.315652	0.0515808	6.11957	9.38278e-10	1.27014e-08	1.24457
ENSG00000016391	55349	CHDH	choline dehydrogenase	ENSG00000016391	2092.97	0.384458	0.0628836	6.1138	9.72846e-10	1.31584e-08	1.30537
ENSG00000180867	NA	NA	NA	ENSG00000180867	2200.97	0.402829	0.0659187	6.11101	9.9005e-10	1.338e-08	1.3221
ENSG00000160180	7033	TFF3	trefoil factor 3	ENSG00000160180	16193.5	0.37163	0.0608198	6.11035	9.9415e-10	1.34243e-08	1.29381
ENSG00000178952	7284	TUFM	Tu translation elongation factor, mitochondrial	ENSG00000178952	22841.6	0.315412	0.0516343	6.10858	1.00519e-09	1.35622e-08	1.24437
ENSG00000140332	7090	TLE3	TLE family member 3, transcriptional corepressor	ENSG00000140332	5883.58	-0.404096	0.0661873	-6.10534	1.0258e-09	1.38288e-08	0.75571
ENSG00000126261	10054	UBA2	ubiquitin like modifier activating enzyme 2	ENSG00000126261	8698.65	-0.313832	0.0514247	-6.10275	1.04257e-09	1.40433e-08	0.804502
ENSG00000110881	41	ASIC1	acid sensing ion channel subunit 1	ENSG00000110881	875.734	-0.550334	0.0901844	-6.10232	1.04541e-09	1.40583e-08	0.682862
ENSG00000131408	7376	NR1H2	nuclear receptor subfamily 1 group H member 2	ENSG00000131408	6492.1	0.292365	0.0479102	6.10236	1.04511e-09	1.40583e-08	1.22465
ENSG00000198960	54470	ARMCX6	armadillo repeat containing X-linked 6	ENSG00000198960	6205.9	-0.32817	0.0537853	-6.10147	1.05095e-09	1.41211e-08	0.796546
ENSG00000101407	9675	TTI1	TELO2 interacting protein 1	ENSG00000101407	1988.29	-0.477146	0.0782144	-6.10049	1.05747e-09	1.4197e-08	0.718397
ENSG00000280433	NA	NA	NA	ENSG00000280433	1312.96	0.512558	0.0840306	6.09966	1.06297e-09	1.42591e-08	1.42658
ENSG00000067955	865	CBFB	core-binding factor subunit beta	ENSG00000067955	3000.97	-0.450722	0.0739117	-6.09811	1.07327e-09	1.43855e-08	0.731677
ENSG00000185164	283820	NOMO2	NODAL modulator 2	ENSG00000185164	32617.9	0.429706	0.0704837	6.09654	1.08392e-09	1.45163e-08	1.34696
ENSG00000187840	1978	EIF4EBP1	eukaryotic translation initiation factor 4E binding protein 1	ENSG00000187840	2308.91	-0.552153	0.0905776	-6.09591	1.08815e-09	1.45611e-08	0.682002
ENSG00000104859	11129	CLASRP	CLK4 associating serine/arginine rich protein	ENSG00000104859	3028.36	0.660667	0.108482	6.09008	1.12851e-09	1.50764e-08	1.58081
ENSG00000108846	8714	ABCC3	ATP binding cassette subfamily C member 3	ENSG00000108846	19063.6	0.537613	0.0882753	6.09018	1.1278e-09	1.50764e-08	1.45157
ENSG00000137076	7094	TLN1	talin 1	ENSG00000137076	12790.6	0.345701	0.0567853	6.08787	1.14425e-09	1.52741e-08	1.27077
ENSG00000134283	51535	PPHLN1	periphilin 1	ENSG00000134283	3364.28	-0.399442	0.0656203	-6.08717	1.14926e-09	1.53285e-08	0.758152
ENSG00000271383	101060226	NBPF19	NBPF member 19	ENSG00000271383	9130.24	-0.293837	0.0482975	-6.0839	1.17294e-09	1.56316e-08	0.81573
ENSG00000127526	79939	SLC35E1	solute carrier family 35 member E1	ENSG00000127526	12141.1	0.288372	0.0474078	6.08279	1.18107e-09	1.57271e-08	1.22126
ENSG00000102879	11151	CORO1A	coronin 1A	ENSG00000102879	969.782	-0.729807	0.12003	-6.08022	1.20015e-09	1.5968e-08	0.602985
ENSG00000147044	8573	CASK	calcium/calmodulin dependent serine protein kinase	ENSG00000147044	12624.1	0.268122	0.0441388	6.0745	1.24371e-09	1.65342e-08	1.20424
ENSG00000179941	79738	BBS10	Bardet-Biedl syndrome 10	ENSG00000179941	2168.06	0.444901	0.0733014	6.06948	1.28326e-09	1.7046e-08	1.36122
ENSG00000092108	23256	SCFD1	sec1 family domain containing 1	ENSG00000092108	6114.57	-0.348628	0.0574457	-6.06882	1.28851e-09	1.7088e-08	0.785331
ENSG00000138709	55132	LARP1B	La ribonucleoprotein 1B	ENSG00000138709	2251.21	-0.379415	0.0625182	-6.06888	1.28809e-09	1.7088e-08	0.768749
ENSG00000151881	64417	TMEM267	transmembrane protein 267	ENSG00000151881	1239.87	-0.446875	0.0736378	-6.06856	1.29064e-09	1.71023e-08	0.73363
ENSG00000243989	95	ACY1	aminoacylase 1	ENSG00000243989	1525.86	-0.48658	0.0801875	-6.06803	1.29491e-09	1.7145e-08	0.713715
ENSG00000133739	85444	LRRCC1	leucine rich repeat and coiled-coil centrosomal protein 1	ENSG00000133739	915.863	-0.565069	0.0931968	-6.06317	1.33462e-09	1.76563e-08	0.675923
ENSG00000107643	5599	MAPK8	mitogen-activated protein kinase 8	ENSG00000107643	1620.11	-0.504165	0.0831813	-6.06103	1.35249e-09	1.78783e-08	0.705068
ENSG00000154310	23043	TNIK	TRAF2 and NCK interacting kinase	ENSG00000154310	1657.26	0.790645	0.130505	6.05833	1.3754e-09	1.81664e-08	1.72985
ENSG00000185515	79184	BRCC3	BRCA1/BRCA2-containing complex subunit 3	ENSG00000185515	5439.7	-0.29604	0.048883	-6.05609	1.39473e-09	1.84068e-08	0.814485
ENSG00000069020	375449	MAST4	microtubule associated serine/threonine kinase family member 4	ENSG00000069020	2434.68	-0.36331	0.0600115	-6.05401	1.41282e-09	1.86305e-08	0.777379
ENSG00000107130	23413	NCS1	neuronal calcium sensor 1	ENSG00000107130	2627.81	-0.514336	0.0849639	-6.05358	1.41663e-09	1.86657e-08	0.700115
ENSG00000105929	50617	ATP6V0A4	ATPase H+ transporting V0 subunit a4	ENSG00000105929	584.423	0.608909	0.100592	6.05325	1.41953e-09	1.86888e-08	1.52511
ENSG00000112902	9037	SEMA5A	semaphorin 5A	ENSG00000112902	1054.68	0.599002	0.0990763	6.04587	1.48607e-09	1.9549e-08	1.51467
ENSG00000132475	3021	H3-3B	H3.3 histone B	ENSG00000132475	75886.3	-0.261766	0.043321	-6.04247	1.51776e-09	1.99498e-08	0.834067
ENSG00000139508	283537	SLC46A3	solute carrier family 46 member 3	ENSG00000139508	947.973	0.548631	0.0908247	6.04054	1.53597e-09	2.01729e-08	1.4627
ENSG00000156453	5097	PCDH1	protocadherin 1	ENSG00000156453	3914.12	0.342981	0.0568061	6.03776	1.56271e-09	2.05076e-08	1.26837
ENSG00000115486	2677	GGCX	gamma-glutamyl carboxylase	ENSG00000115486	4368.73	-0.313284	0.0519002	-6.03627	1.57714e-09	2.06804e-08	0.804808
ENSG00000175662	146691	TOM1L2	target of myb1 like 2 membrane trafficking protein	ENSG00000175662	11176.3	0.360448	0.0597236	6.03527	1.58698e-09	2.07926e-08	1.28382
ENSG00000134444	57614	RELCH	RAB11 binding and LisH domain, coiled-coil and HEAT repeat containing	ENSG00000134444	2084.56	-0.463124	0.0767467	-6.03444	1.59512e-09	2.08825e-08	0.725414
ENSG00000076716	2239	GPC4	glypican 4	ENSG00000076716	2915.09	0.361849	0.0600034	6.03048	1.63473e-09	2.13733e-08	1.28507
ENSG00000130283	2657	GDF1	growth differentiation factor 1	ENSG00000130283	531.085	-0.680626	0.112868	-6.0303	1.63654e-09	2.13733e-08	0.623895
ENSG00000173744	3267	AGFG1	ArfGAP with FG repeats 1	ENSG00000173744	7299.54	-0.37701	0.0625183	-6.0304	1.63554e-09	2.13733e-08	0.770032
ENSG00000170855	51499	TRIAP1	TP53 regulated inhibitor of apoptosis 1	ENSG00000170855	3448.92	0.407383	0.0675675	6.02928	1.64695e-09	2.14921e-08	1.32628
ENSG00000082482	3776	KCNK2	potassium two pore domain channel subfamily K member 2	ENSG00000082482	291.399	0.839563	0.139268	6.02841	1.65582e-09	2.15905e-08	1.78951
ENSG00000113522	10111	RAD50	RAD50 double strand break repair protein	ENSG00000113522	7694.21	0.297527	0.0493586	6.02786	1.66143e-09	2.16464e-08	1.22904
ENSG00000182628	348235	SKA2	spindle and kinetochore associated complex subunit 2	ENSG00000182628	15318.1	-0.282379	0.0468497	-6.02735	1.66666e-09	2.16972e-08	0.822234
ENSG00000111540	5869	RAB5B	RAB5B, member RAS oncogene family	ENSG00000111540	16973.9	0.240179	0.0398496	6.02714	1.66889e-09	2.17089e-08	1.18114
ENSG00000141556	6904	TBCD	tubulin folding cofactor D	ENSG00000141556	5920.06	-0.33447	0.0554968	-6.02684	1.67201e-09	2.17241e-08	0.793075
ENSG00000160957	9401	RECQL4	RecQ like helicase 4	ENSG00000160957	7741.06	-0.596153	0.0989176	-6.02677	1.67272e-09	2.17241e-08	0.661515
ENSG00000005882	5164	PDK2	pyruvate dehydrogenase kinase 2	ENSG00000005882	1470.12	0.512775	0.0851204	6.02411	1.70038e-09	2.20482e-08	1.42679
ENSG00000095564	9044	BTAF1	B-TFIID TATA-box binding protein associated factor 1	ENSG00000095564	3880	-0.471934	0.0783404	-6.02414	1.70008e-09	2.20482e-08	0.720997
ENSG00000126005	101410538	MMP24OS	MMP24 opposite strand	ENSG00000126005	2768.75	0.385118	0.0639515	6.02203	1.72245e-09	2.23165e-08	1.30597
ENSG00000073536	54475	NLE1	notchless homolog 1	ENSG00000073536	937.171	-0.542536	0.0901255	-6.01979	1.74649e-09	2.26101e-08	0.686563
ENSG00000152766	118932	ANKRD22	ankyrin repeat domain 22	ENSG00000152766	232.921	1.0233	0.17006	6.01726	1.77395e-09	2.29474e-08	2.03256
ENSG00000188760	130612	TMEM198	transmembrane protein 198	ENSG00000188760	320.272	0.733981	0.122014	6.01554	1.7929e-09	2.31741e-08	1.66322
ENSG00000070770	1459	CSNK2A2	casein kinase 2 alpha 2	ENSG00000070770	3450.43	-0.324803	0.0539956	-6.01536	1.79493e-09	2.3182e-08	0.798407
ENSG00000061676	10787	NCKAP1	NCK associated protein 1	ENSG00000061676	18949.3	-0.257072	0.0427417	-6.01455	1.80387e-09	2.32663e-08	0.836785
ENSG00000171130	155066	ATP6V0E2	ATPase H+ transporting V0 subunit e2	ENSG00000171130	2485.37	0.394984	0.0656718	6.01451	1.80431e-09	2.32663e-08	1.31493
ENSG00000182836	345557	PLCXD3	phosphatidylinositol specific phospholipase C X domain containing 3	ENSG00000182836	123.783	1.05701	0.175851	6.0108	1.84606e-09	2.37859e-08	2.08061
ENSG00000198612	10920	COPS8	COP9 signalosome subunit 8	ENSG00000198612	5157.93	0.337142	0.0560983	6.00984	1.85705e-09	2.39086e-08	1.26325
ENSG00000152767	10160	FARP1	FERM, ARH/RhoGEF and pleckstrin domain protein 1	ENSG00000152767	9592.52	-0.360996	0.0601044	-6.00615	1.89985e-09	2.44403e-08	0.778627
ENSG00000123159	10755	GIPC1	GIPC PDZ domain containing family member 1	ENSG00000123159	17388.6	0.301957	0.050281	6.00539	1.90874e-09	2.45354e-08	1.23282
ENSG00000117448	10327	AKR1A1	aldo-keto reductase family 1 member A1	ENSG00000117448	3672.05	-0.350308	0.0583513	-6.00344	1.93185e-09	2.48128e-08	0.784416
ENSG00000131828	5160	PDHA1	pyruvate dehydrogenase E1 subunit alpha 1	ENSG00000131828	7127.78	-0.286743	0.0477821	-6.00105	1.9604e-09	2.51598e-08	0.819751
ENSG00000175866	10458	BAIAP2	BAR/IMD domain containing adaptor protein 2	ENSG00000175866	4329.21	-0.326235	0.0544195	-5.99481	2.03722e-09	2.6125e-08	0.797616
ENSG00000132485	9406	ZRANB2	zinc finger RANBP2-type containing 2	ENSG00000132485	3473.4	-0.478782	0.0798686	-5.99462	2.03962e-09	2.61353e-08	0.717583
ENSG00000164114	79884	MAP9	microtubule associated protein 9	ENSG00000164114	2795.87	0.44791	0.0747255	5.99407	2.0465e-09	2.62029e-08	1.36406
ENSG00000186866	23275	POFUT2	protein O-fucosyltransferase 2	ENSG00000186866	5575.8	0.5068	0.0845611	5.9933	2.05629e-09	2.63076e-08	1.42089
ENSG00000211584	55652	SLC48A1	solute carrier family 48 member 1	ENSG00000211584	1861.59	-0.435639	0.0727199	-5.99064	2.09014e-09	2.67197e-08	0.739366
ENSG00000095002	4436	MSH2	mutS homolog 2	ENSG00000095002	3786.8	-0.337503	0.0563413	-5.99032	2.09423e-09	2.6751e-08	0.79141
ENSG00000141127	5636	PRPSAP2	phosphoribosyl pyrophosphate synthetase associated protein 2	ENSG00000141127	2582.61	-0.364328	0.0608339	-5.98889	2.11272e-09	2.69534e-08	0.776831
ENSG00000197713	6120	RPE	ribulose-5-phosphate-3-epimerase	ENSG00000197713	4886.39	-0.295208	0.049293	-5.98884	2.11337e-09	2.69534e-08	0.814955
ENSG00000197021	541578	EOLA2	endothelium and lymphocyte associated ASCH domain 2	ENSG00000197021	3721.48	0.359404	0.0600147	5.9886	2.11654e-09	2.69727e-08	1.2829
ENSG00000176155	284001	CCDC57	coiled-coil domain containing 57	ENSG00000176155	2571.72	0.430096	0.0718376	5.98706	2.13669e-09	2.72081e-08	1.34732
ENSG00000182220	10159	ATP6AP2	ATPase H+ transporting accessory protein 2	ENSG00000182220	13457.9	0.305547	0.051041	5.98631	2.14661e-09	2.73132e-08	1.23589
ENSG00000114388	10641	NPRL2	NPR2 like, GATOR1 complex subunit	ENSG00000114388	969.021	0.54829	0.0915956	5.98599	2.1508e-09	2.73451e-08	1.46235
ENSG00000100147	79879	CCDC134	coiled-coil domain containing 134	ENSG00000100147	1109.31	-0.779419	0.130227	-5.98507	2.16294e-09	2.74781e-08	0.582601
ENSG00000100983	2937	GSS	glutathione synthetase	ENSG00000100983	6933.69	0.29742	0.0496964	5.98475	2.16719e-09	2.74893e-08	1.22895
ENSG00000106688	6505	SLC1A1	solute carrier family 1 member 1	ENSG00000106688	1439.11	0.54519	0.0910947	5.98486	2.16573e-09	2.74893e-08	1.45921
ENSG00000178966	80010	RMI1	RecQ mediated genome instability 1	ENSG00000178966	2266.16	-0.509034	0.0850777	-5.98316	2.18843e-09	2.77372e-08	0.702693
ENSG00000154118	57338	JPH3	junctophilin 3	ENSG00000154118	1618.45	0.42511	0.0710742	5.98122	2.21473e-09	2.80487e-08	1.34268
ENSG00000059122	84256	FLYWCH1	FLYWCH-type zinc finger 1	ENSG00000059122	4130.19	-0.326714	0.0546312	-5.98035	2.22653e-09	2.81762e-08	0.797351
ENSG00000142731	10733	PLK4	polo like kinase 4	ENSG00000142731	1448.18	-0.899521	0.1506	-5.97292	2.33047e-09	2.94687e-08	0.536065
ENSG00000092847	26523	AGO1	argonaute RISC component 1	ENSG00000092847	3323.84	-0.335407	0.0561897	-5.9692	2.38425e-09	3.01254e-08	0.79256
ENSG00000172824	283848	CES4A	carboxylesterase 4A	ENSG00000172824	200.994	-0.940593	0.157603	-5.96813	2.39985e-09	3.0299e-08	0.521019
ENSG00000107175	10488	CREB3	cAMP responsive element binding protein 3	ENSG00000107175	3260.27	0.357412	0.0599163	5.96519	2.44351e-09	3.08264e-08	1.28113
ENSG00000204843	1639	DCTN1	dynactin subunit 1	ENSG00000204843	13005.4	-0.241059	0.0404141	-5.96471	2.45069e-09	3.08931e-08	0.846124
ENSG00000103642	114294	LACTB	lactamase beta	ENSG00000103642	3273.57	0.476278	0.079861	5.96384	2.46383e-09	3.10348e-08	1.39115
ENSG00000198176	7027	TFDP1	transcription factor Dp-1	ENSG00000198176	7581.87	-0.306055	0.0513397	-5.96136	2.50149e-09	3.14848e-08	0.808851
ENSG00000047249	51606	ATP6V1H	ATPase H+ transporting V1 subunit H	ENSG00000047249	4571.94	0.343945	0.0577029	5.96062	2.51278e-09	3.16025e-08	1.26922
ENSG00000174437	488	ATP2A2	ATPase sarcoplasmic/endoplasmic reticulum Ca2+ transporting 2	ENSG00000174437	33345.8	-0.233089	0.0391088	-5.96002	2.52201e-09	3.16941e-08	0.850811
ENSG00000139921	81542	TMX1	thioredoxin related transmembrane protein 1	ENSG00000139921	5793.02	-0.319935	0.0536888	-5.95907	2.53683e-09	3.18559e-08	0.801106
ENSG00000148688	10556	RPP30	ribonuclease P/MRP subunit p30	ENSG00000148688	1488.93	-0.407399	0.068373	-5.95847	2.54605e-09	3.19471e-08	0.753982
ENSG00000143156	29922	NME7	NME/NM23 family member 7	ENSG00000143156	1101.89	0.479324	0.0804666	5.95682	2.57199e-09	3.22478e-08	1.39409
ENSG00000126215	7517	XRCC3	X-ray repair cross complementing 3	ENSG00000126215	2297.16	-0.647073	0.108641	-5.95607	2.58371e-09	3.23698e-08	0.638575
ENSG00000167523	124045	SPATA33	spermatogenesis associated 33	ENSG00000167523	1195.63	-0.504571	0.0847455	-5.95396	2.61733e-09	3.27658e-08	0.70487
ENSG00000074266	8726	EED	embryonic ectoderm development	ENSG00000074266	2456.95	-0.39739	0.0667961	-5.9493	2.69296e-09	3.36867e-08	0.759231
ENSG00000182168	8633	UNC5C	unc-5 netrin receptor C	ENSG00000182168	408.682	0.994247	0.167124	5.94916	2.69528e-09	3.36899e-08	1.99204
ENSG00000177192	80324	PUS1	pseudouridine synthase 1	ENSG00000177192	2459.72	-0.364704	0.0613235	-5.94721	2.72747e-09	3.40662e-08	0.776628
ENSG00000145725	23262	PPIP5K2	diphosphoinositol pentakisphosphate kinase 2	ENSG00000145725	3391.25	0.386884	0.0650743	5.94527	2.76004e-09	3.44467e-08	1.30757
ENSG00000103769	8766	RAB11A	RAB11A, member RAS oncogene family	ENSG00000103769	16685.7	0.296533	0.049914	5.94088	2.83493e-09	3.53542e-08	1.22819
ENSG00000165644	118881	COMTD1	catechol-O-methyltransferase domain containing 1	ENSG00000165644	968.933	-0.600188	0.101039	-5.94015	2.84756e-09	3.54846e-08	0.659668
ENSG00000135049	23287	AGTPBP1	ATP/GTP binding protein 1	ENSG00000135049	1571.63	-0.465039	0.0783317	-5.9368	2.90638e-09	3.619e-08	0.724451
ENSG00000133983	51241	COX16	cytochrome c oxidase assembly factor COX16	ENSG00000133983	5085.14	0.37656	0.0634338	5.93627	2.9158e-09	3.62795e-08	1.29824
ENSG00000132646	5111	PCNA	proliferating cell nuclear antigen	ENSG00000132646	7608.22	-0.321674	0.0541903	-5.93602	2.92032e-09	3.63081e-08	0.800141
ENSG00000121211	84057	MND1	meiotic nuclear divisions 1	ENSG00000121211	378.438	-0.688628	0.116014	-5.93573	2.92542e-09	3.63439e-08	0.620444
ENSG00000162607	7398	USP1	ubiquitin specific peptidase 1	ENSG00000162607	3826.54	-0.366184	0.0616975	-5.93515	2.93575e-09	3.64216e-08	0.775832
ENSG00000182944	2130	EWSR1	EWS RNA binding protein 1	ENSG00000182944	22601.2	-0.297246	0.0500826	-5.93513	2.93614e-09	3.64216e-08	0.813804
ENSG00000164219	5229	PGGT1B	protein geranylgeranyltransferase type I subunit beta	ENSG00000164219	2658.72	-0.392102	0.0660843	-5.93337	2.9678e-09	3.67863e-08	0.762018
ENSG00000151131	121053	C12orf45	chromosome 12 open reading frame 45	ENSG00000151131	1689.53	-0.496888	0.0837502	-5.93297	2.97499e-09	3.68475e-08	0.708634
ENSG00000140416	7168	TPM1	tropomyosin 1	ENSG00000140416	11607.9	-0.266743	0.0449614	-5.93272	2.97966e-09	3.68772e-08	0.831194
ENSG00000166145	6692	SPINT1	serine peptidase inhibitor, Kunitz type 1	ENSG00000166145	14862.5	0.266344	0.0448967	5.93239	2.98562e-09	3.6923e-08	1.20276
ENSG00000014216	823	CAPN1	calpain 1	ENSG00000014216	20222.9	0.279117	0.0470577	5.93137	3.00412e-09	3.71169e-08	1.21345
ENSG00000094631	10013	HDAC6	histone deacetylase 6	ENSG00000094631	3514.49	0.581043	0.0979625	5.93128	3.00585e-09	3.71169e-08	1.49593
ENSG00000170088	201931	TMEM192	transmembrane protein 192	ENSG00000170088	6209.96	0.302483	0.0510322	5.9273	3.07955e-09	3.79981e-08	1.23327
ENSG00000110104	79080	CCDC86	coiled-coil domain containing 86	ENSG00000110104	3614.54	-0.331709	0.0559655	-5.92704	3.08452e-09	3.80308e-08	0.794594
ENSG00000084072	10450	PPIE	peptidylprolyl isomerase E	ENSG00000084072	3330.28	0.335892	0.0567033	5.92368	3.14823e-09	3.87869e-08	1.26216
ENSG00000255277	730013	ABCC6P2	ATP binding cassette subfamily C member 6 pseudogene 2	ENSG00000255277	18.3019	-1.27394	0.215094	-5.92271	3.1667e-09	3.89851e-08	0.413529
ENSG00000102144	5230	PGK1	phosphoglycerate kinase 1	ENSG00000102144	60422.2	0.330506	0.0558139	5.92157	3.18887e-09	3.92116e-08	1.25745
ENSG00000254221	56104	PCDHGB1	protocadherin gamma subfamily B, 1	ENSG00000254221	936.199	-0.580926	0.0981043	-5.92151	3.18991e-09	3.92116e-08	0.668534
ENSG00000064886	1117	CHI3L2	chitinase 3 like 2	ENSG00000064886	109.104	1.23206	0.208195	5.91781	3.26247e-09	4.00432e-08	2.34902
ENSG00000092853	63967	CLSPN	claspin	ENSG00000092853	2467.91	-0.555008	0.0937856	-5.91784	3.26204e-09	4.00432e-08	0.680653
ENSG00000178752	151176	ERFE	erythroferrone	ENSG00000178752	228.565	-0.865053	0.14623	-5.9157	3.30473e-09	4.05314e-08	0.549026
ENSG00000102226	8237	USP11	ubiquitin specific peptidase 11	ENSG00000102226	11147.8	0.323879	0.0548345	5.90648	3.49491e-09	4.28148e-08	1.25169
ENSG00000255439	NA	NA	NA	ENSG00000255439	92.6533	-1.1386	0.192774	-5.90642	3.49616e-09	4.28148e-08	0.454199
ENSG00000152240	115106	HAUS1	HAUS augmin like complex subunit 1	ENSG00000152240	930.625	-0.569459	0.0964319	-5.90529	3.52021e-09	4.3077e-08	0.67387
ENSG00000277224	8343	H2BC7	H2B clustered histone 7	ENSG00000277224	430.613	0.785998	0.133242	5.89901	3.65686e-09	4.47157e-08	1.72428
ENSG00000104221	55290	BRF2	BRF2 RNA polymerase III transcription initiation factor subunit	ENSG00000104221	925.438	-0.483212	0.0819417	-5.89702	3.70121e-09	4.52241e-08	0.715383
ENSG00000134453	84991	RBM17	RNA binding motif protein 17	ENSG00000134453	6968.31	-0.341001	0.05783	-5.8966	3.71068e-09	4.53058e-08	0.789494
ENSG00000164332	134510	UBLCP1	ubiquitin like domain containing CTD phosphatase 1	ENSG00000164332	1694.82	0.387867	0.0658126	5.8935	3.78101e-09	4.61301e-08	1.30846
ENSG00000112210	51715	RAB23	RAB23, member RAS oncogene family	ENSG00000112210	1359.19	-0.494687	0.083954	-5.89235	3.80732e-09	4.64087e-08	0.709716
ENSG00000116750	51377	UCHL5	ubiquitin C-terminal hydrolase L5	ENSG00000116750	4440.23	-0.30661	0.0520361	-5.89226	3.80954e-09	4.64087e-08	0.808539
ENSG00000213923	1454	CSNK1E	casein kinase 1 epsilon	ENSG00000213923	12125.4	-0.381451	0.0647549	-5.89068	3.84602e-09	4.68181e-08	0.767665
ENSG00000101935	9949	AMMECR1	AMMECR nuclear protein 1	ENSG00000101935	6358.39	-0.327165	0.0555763	-5.88678	3.93791e-09	4.7901e-08	0.797101
ENSG00000196865	374354	NHLRC2	NHL repeat containing 2	ENSG00000196865	2511.92	-0.359198	0.0610432	-5.88433	3.99675e-09	4.85805e-08	0.779598
ENSG00000103253	84264	HAGHL	hydroxyacylglutathione hydrolase like	ENSG00000103253	2883.46	0.37651	0.063998	5.88315	4.02524e-09	4.88903e-08	1.2982
ENSG00000094916	23468	CBX5	chromobox 5	ENSG00000094916	21080.5	-0.342588	0.0582598	-5.88035	4.09403e-09	4.96888e-08	0.788625
ENSG00000184924	391356	PTRHD1	peptidyl-tRNA hydrolase domain containing 1	ENSG00000184924	1444.99	0.535308	0.0910576	5.87879	4.13274e-09	5.01073e-08	1.44925
ENSG00000187742	79048	SECISBP2	SECIS binding protein 2	ENSG00000187742	5906.62	-0.284127	0.0483314	-5.87871	4.13465e-09	5.01073e-08	0.821239
ENSG00000196172	148213	ZNF681	zinc finger protein 681	ENSG00000196172	1118.89	-0.480785	0.0818409	-5.87463	4.23797e-09	5.13213e-08	0.716588
ENSG00000130703	9885	OSBPL2	oxysterol binding protein like 2	ENSG00000130703	9123.52	0.389295	0.0662699	5.87439	4.24402e-09	5.13565e-08	1.30975
ENSG00000159147	29980	DONSON	DNA replication fork stabilization factor DONSON	ENSG00000159147	1917.38	-0.502037	0.0854778	-5.87331	4.27189e-09	5.16553e-08	0.706109
ENSG00000140526	11057	ABHD2	abhydrolase domain containing 2, acylglycerol lipase	ENSG00000140526	15266.3	-0.603639	0.102792	-5.87243	4.29451e-09	5.18904e-08	0.658092
ENSG00000073169	83642	SELENOO	selenoprotein O	ENSG00000073169	2295.34	0.382038	0.065088	5.86956	4.36945e-09	5.27568e-08	1.30318
ENSG00000105185	9141	PDCD5	programmed cell death 5	ENSG00000105185	3200.14	-0.421813	0.0718858	-5.86782	4.41561e-09	5.32747e-08	0.746486
ENSG00000168907	255189	PLA2G4F	phospholipase A2 group IVF	ENSG00000168907	1217.83	0.562371	0.0958953	5.86443	4.50678e-09	5.43345e-08	1.47669
ENSG00000154229	5578	PRKCA	protein kinase C alpha	ENSG00000154229	1624.7	-0.411402	0.0701595	-5.86381	4.52374e-09	5.44987e-08	0.751892
ENSG00000143756	23219	FBXO28	F-box protein 28	ENSG00000143756	2861.82	-0.391685	0.066814	-5.86232	4.56453e-09	5.49495e-08	0.762239
ENSG00000002549	51056	LAP3	leucine aminopeptidase 3	ENSG00000002549	5874.17	0.281544	0.0480284	5.86204	4.57211e-09	5.50002e-08	1.2155
ENSG00000185950	8660	IRS2	insulin receptor substrate 2	ENSG00000185950	847.449	-0.604381	0.103128	-5.86052	4.6143e-09	5.54668e-08	0.657754
ENSG00000101811	1478	CSTF2	cleavage stimulation factor subunit 2	ENSG00000101811	2985.29	-0.361669	0.0617381	-5.85812	4.68143e-09	5.62323e-08	0.778264
ENSG00000089127	4938	OAS1	2'-5'-oligoadenylate synthetase 1	ENSG00000089127	549	0.976379	0.167066	5.84428	5.08765e-09	6.10668e-08	1.96752
ENSG00000026508	960	CD44	CD44 molecule (Indian blood group)	ENSG00000026508	10370.9	0.493995	0.0845664	5.8415	5.17337e-09	6.205e-08	1.40834
ENSG00000227057	9277	WDR46	WD repeat domain 46	ENSG00000227057	2838.31	-0.336417	0.0576077	-5.8398	5.22642e-09	6.26402e-08	0.792006
ENSG00000163209	6707	SPRR3	small proline rich protein 3	ENSG00000163209	82.7055	1.2485	0.213834	5.83864	5.263e-09	6.30323e-08	2.37594
ENSG00000143669	1130	LYST	lysosomal trafficking regulator	ENSG00000143669	995.639	0.585571	0.100296	5.83846	5.26861e-09	6.30532e-08	1.50063
ENSG00000117569	58155	PTBP2	polypyrimidine tract binding protein 2	ENSG00000117569	1020.92	0.695695	0.119249	5.83397	5.41247e-09	6.47274e-08	1.61966
ENSG00000125970	22913	RALY	RALY heterogeneous nuclear ribonucleoprotein	ENSG00000125970	11202.9	-0.268856	0.0461019	-5.83177	5.48429e-09	6.53945e-08	0.829978
ENSG00000134590	8933	RTL8C	retrotransposon Gag like 8C	ENSG00000134590	5529.34	0.285523	0.0489588	5.8319	5.47984e-09	6.53945e-08	1.21885
ENSG00000148175	2040	STOM	stomatin	ENSG00000148175	8098.71	0.495564	0.0849722	5.83207	5.47439e-09	6.53945e-08	1.40987
ENSG00000288859	NA	NA	NA	ENSG00000288859	10474.2	0.440959	0.0756123	5.83184	5.48195e-09	6.53945e-08	1.35751
ENSG00000074211	5522	PPP2R2C	protein phosphatase 2 regulatory subunit Bgamma	ENSG00000074211	5528.66	-0.409173	0.0701804	-5.83029	5.53296e-09	6.59267e-08	0.753055
ENSG00000135829	1660	DHX9	DExH-box helicase 9	ENSG00000135829	27863.6	-0.25924	0.0444809	-5.82811	5.60586e-09	6.67465e-08	0.835528
ENSG00000031081	57514	ARHGAP31	Rho GTPase activating protein 31	ENSG00000031081	131.469	0.999259	0.171482	5.82721	5.6362e-09	6.70589e-08	1.99897
ENSG00000076067	5939	RBMS2	RNA binding motif single stranded interacting protein 2	ENSG00000076067	556.783	0.882628	0.151478	5.82676	5.65135e-09	6.71901e-08	1.84373
ENSG00000154380	55740	ENAH	ENAH actin regulator	ENSG00000154380	7805.64	-0.342704	0.0588202	-5.8263	5.66688e-09	6.73257e-08	0.788562
ENSG00000203799	221262	CCDC162P	coiled-coil domain containing 162, pseudogene	ENSG00000203799	958.876	0.567249	0.0973814	5.82502	5.71043e-09	6.77937e-08	1.4817
ENSG00000184988	113277	TMEM106A	transmembrane protein 106A	ENSG00000184988	252.425	-0.799292	0.137242	-5.82397	5.74658e-09	6.81732e-08	0.574631
ENSG00000166275	119032	BORCS7	BLOC-1 related complex subunit 7	ENSG00000166275	1984.87	0.433999	0.0745398	5.82238	5.8016e-09	6.87759e-08	1.35097
ENSG00000077097	7155	TOP2B	DNA topoisomerase II beta	ENSG00000077097	18741.5	0.251959	0.0432819	5.82134	5.83784e-09	6.91552e-08	1.19082
ENSG00000148219	23245	ASTN2	astrotactin 2	ENSG00000148219	3350.33	0.371207	0.0638106	5.81733	5.97947e-09	7.07817e-08	1.29343
ENSG00000125885	84515	MCM8	minichromosome maintenance 8 homologous recombination repair factor	ENSG00000125885	2128.73	-0.539211	0.0927004	-5.81671	6.00167e-09	7.09929e-08	0.688147
ENSG00000135374	2001	ELF5	E74 like ETS transcription factor 5	ENSG00000135374	855.181	0.524023	0.0902493	5.80639	6.38356e-09	7.54555e-08	1.43796
ENSG00000103811	1512	CTSH	cathepsin H	ENSG00000103811	1392.33	0.5884	0.101344	5.80596	6.39968e-09	7.55913e-08	1.50358
ENSG00000224531	221710	SMIM13	small integral membrane protein 13	ENSG00000224531	1583.65	-0.420912	0.0725181	-5.80423	6.46615e-09	7.63212e-08	0.746952
ENSG00000137699	23650	TRIM29	tripartite motif containing 29	ENSG00000137699	459.292	0.694338	0.119634	5.80385	6.48096e-09	7.64407e-08	1.61814
ENSG00000178802	4351	MPI	mannose phosphate isomerase	ENSG00000178802	1311.87	-0.466774	0.0804588	-5.80141	6.57609e-09	7.75066e-08	0.723581
ENSG00000136518	86	ACTL6A	actin like 6A	ENSG00000136518	7010.77	-0.262313	0.0452241	-5.80029	6.62011e-09	7.79691e-08	0.83375
ENSG00000181458	55076	TMEM45A	transmembrane protein 45A	ENSG00000181458	1639.77	0.413088	0.0712363	5.79884	6.67766e-09	7.85901e-08	1.33153
ENSG00000090686	84196	USP48	ubiquitin specific peptidase 48	ENSG00000090686	3520.73	0.334697	0.0577231	5.79833	6.69805e-09	7.87734e-08	1.26111
ENSG00000129354	10053	AP1M2	adaptor related protein complex 1 subunit mu 2	ENSG00000129354	14608.8	0.333314	0.0574869	5.79808	6.70799e-09	7.88334e-08	1.2599
ENSG00000137713	5519	PPP2R1B	protein phosphatase 2 scaffold subunit Abeta	ENSG00000137713	2346.52	-0.353448	0.0610098	-5.7933	6.90162e-09	8.09923e-08	0.782711
ENSG00000141522	396	ARHGDIA	Rho GDP dissociation inhibitor alpha	ENSG00000141522	24507.3	-0.264592	0.0456712	-5.79342	6.89673e-09	8.09923e-08	0.832434
ENSG00000102265	7076	TIMP1	TIMP metallopeptidase inhibitor 1	ENSG00000102265	11409.1	0.422387	0.0729867	5.78718	7.15776e-09	8.39377e-08	1.34014
ENSG00000138756	55589	BMP2K	BMP2 inducible kinase	ENSG00000138756	1882.46	-0.610709	0.105538	-5.78663	7.18135e-09	8.41538e-08	0.654875
ENSG00000111817	29940	DSE	dermatan sulfate epimerase	ENSG00000111817	544.267	0.601835	0.104007	5.78649	7.18713e-09	8.41611e-08	1.51765
ENSG00000154269	5169	ENPP3	ectonucleotide pyrophosphatase/phosphodiesterase 3	ENSG00000154269	99.6709	1.12598	0.194615	5.7857	7.22129e-09	8.45005e-08	2.1825
ENSG00000196923	9260	PDLIM7	PDZ and LIM domain 7	ENSG00000196923	5939.99	-0.521893	0.0902627	-5.78193	7.38492e-09	8.63532e-08	0.696458
ENSG00000170381	9723	SEMA3E	semaphorin 3E	ENSG00000170381	1744.72	0.545203	0.0943192	5.7804	7.45211e-09	8.70765e-08	1.45923
ENSG00000115194	7781	SLC30A3	solute carrier family 30 member 3	ENSG00000115194	230.031	-1.04499	0.180786	-5.78028	7.4575e-09	8.70771e-08	0.484647
ENSG00000101347	25939	SAMHD1	SAM and HD domain containing deoxynucleoside triphosphate triphosphohydrolase 1	ENSG00000101347	1687.27	-0.394355	0.0682351	-5.77935	7.49912e-09	8.75004e-08	0.76083
ENSG00000175634	6199	RPS6KB2	ribosomal protein S6 kinase B2	ENSG00000175634	9061.05	0.252988	0.0437959	5.77652	7.62617e-09	8.89193e-08	1.19167
ENSG00000031698	6301	SARS1	seryl-tRNA synthetase 1	ENSG00000031698	19717.9	-0.317623	0.0549892	-5.77609	7.64563e-09	8.90825e-08	0.802391
ENSG00000141480	409	ARRB2	arrestin beta 2	ENSG00000141480	1213.12	-0.447285	0.0774485	-5.77526	7.68354e-09	8.94604e-08	0.733422
ENSG00000101384	182	JAG1	jagged canonical Notch ligand 1	ENSG00000101384	643.43	0.609631	0.105603	5.77284	7.79486e-09	9.06917e-08	1.52587
ENSG00000125247	84899	TMTC4	transmembrane O-mannosyltransferase targeting cadherins 4	ENSG00000125247	639.883	-0.677399	0.117382	-5.77087	7.88641e-09	9.16915e-08	0.625292
ENSG00000134830	27202	C5AR2	complement component 5a receptor 2	ENSG00000134830	2042.02	-0.518723	0.0899334	-5.76785	8.02873e-09	9.32796e-08	0.697989
ENSG00000120656	6883	TAF12	TATA-box binding protein associated factor 12	ENSG00000120656	1362.35	-0.410762	0.0712474	-5.7653	8.15141e-09	9.46376e-08	0.752226
ENSG00000173915	84833	ATP5MD	ATP synthase membrane subunit DAPIT	ENSG00000173915	6415.56	0.30588	0.0530746	5.7632	8.25331e-09	9.57525e-08	1.23617
ENSG00000125743	6633	SNRPD2	small nuclear ribonucleoprotein D2 polypeptide	ENSG00000125743	13197.2	0.342485	0.05944	5.76186	8.3193e-09	9.64494e-08	1.26794
ENSG00000108424	3837	KPNB1	karyopherin subunit beta 1	ENSG00000108424	29965.8	-0.262064	0.0454856	-5.76147	8.33843e-09	9.66026e-08	0.833894
ENSG00000032444	10908	PNPLA6	patatin like phospholipase domain containing 6	ENSG00000032444	2998.05	0.459015	0.0796747	5.76111	8.35619e-09	9.66939e-08	1.3746
ENSG00000145730	5066	PAM	peptidylglycine alpha-amidating monooxygenase	ENSG00000145730	3866.23	0.396549	0.0688325	5.76107	8.35817e-09	9.66939e-08	1.31636
ENSG00000142856	23421	ITGB3BP	integrin subunit beta 3 binding protein	ENSG00000142856	576.336	-0.574039	0.0996636	-5.75976	8.42313e-09	9.73727e-08	0.671734
ENSG00000189159	51155	JPT1	Jupiter microtubule associated homolog 1	ENSG00000189159	10684.3	-0.408492	0.0709231	-5.75965	8.42878e-09	9.73727e-08	0.75341
ENSG00000256683	59348	ZNF350	zinc finger protein 350	ENSG00000256683	915.224	0.614378	0.106743	5.75571	8.62808e-09	9.96046e-08	1.5309
ENSG00000144591	29926	GMPPA	GDP-mannose pyrophosphorylase A	ENSG00000144591	3765.67	-0.332087	0.0577144	-5.75397	8.71718e-09	1.00562e-07	0.794386
ENSG00000197472	57116	ZNF695	zinc finger protein 695	ENSG00000197472	247.982	-0.829563	0.144428	-5.74378	9.25842e-09	1.0673e-07	0.5627
ENSG00000142208	207	AKT1	AKT serine/threonine kinase 1	ENSG00000142208	41458.4	-0.236634	0.041211	-5.74201	9.3557e-09	1.07776e-07	0.848723
ENSG00000114956	1716	DGUOK	deoxyguanosine kinase	ENSG00000114956	3163.45	0.376165	0.0655162	5.74155	9.38116e-09	1.07966e-07	1.29789
ENSG00000146828	56996	SLC12A9	solute carrier family 12 member 9	ENSG00000146828	5858.66	0.36481	0.0635395	5.74148	9.3855e-09	1.07966e-07	1.28771
ENSG00000126945	3188	HNRNPH2	heterogeneous nuclear ribonucleoprotein H2	ENSG00000126945	13827	0.301314	0.0524819	5.74129	9.39567e-09	1.08007e-07	1.23227
ENSG00000106991	2022	ENG	endoglin	ENSG00000106991	89.4903	1.23498	0.215127	5.7407	9.42855e-09	1.08309e-07	2.35378
ENSG00000141542	10966	RAB40B	RAB40B, member RAS oncogene family	ENSG00000141542	847.861	0.576225	0.10039	5.73988	9.47416e-09	1.08756e-07	1.49094
ENSG00000198331	219844	HYLS1	HYLS1 centriolar and ciliogenesis associated	ENSG00000198331	703.985	-0.580039	0.101092	-5.73775	9.59401e-09	1.10055e-07	0.668946
ENSG00000096384	3326	HSP90AB1	heat shock protein 90 alpha family class B member 1	ENSG00000096384	230650	-0.267927	0.0467032	-5.73679	9.6485e-09	1.10602e-07	0.830512
ENSG00000100418	27351	DESI1	desumoylating isopeptidase 1	ENSG00000100418	2892.45	-0.382933	0.0667583	-5.73611	9.6878e-09	1.10974e-07	0.766877
ENSG00000268043	149013	NBPF12	NBPF member 12	ENSG00000268043	2644.36	0.637472	0.111178	5.73378	9.82184e-09	1.12431e-07	1.5556
ENSG00000183856	128239	IQGAP3	IQ motif containing GTPase activating protein 3	ENSG00000183856	2925.07	-0.614089	0.107104	-5.73358	9.83348e-09	1.12485e-07	0.653342
ENSG00000169900	260434	PYDC1	pyrin domain containing 1	ENSG00000169900	28.9843	1.30506	0.227637	5.73309	9.86195e-09	1.12732e-07	2.47095
ENSG00000182919	28970	C11orf54	chromosome 11 open reading frame 54	ENSG00000182919	1149.93	0.537981	0.0938442	5.7327	9.88429e-09	1.12908e-07	1.45194
ENSG00000100266	11252	PACSIN2	protein kinase C and casein kinase substrate in neurons 2	ENSG00000100266	6516.39	-0.3518	0.0614145	-5.72829	1.01446e-08	1.1568e-07	0.783606
ENSG00000105963	11033	ADAP1	ArfGAP with dual PH domains 1	ENSG00000105963	3253.22	-0.30187	0.0526987	-5.72823	1.01483e-08	1.1568e-07	0.8112
ENSG00000184162	126382	NR2C2AP	nuclear receptor 2C2 associated protein	ENSG00000184162	1870.31	-0.374634	0.0654013	-5.72824	1.01479e-08	1.1568e-07	0.771301
ENSG00000050393	63933	MCUR1	mitochondrial calcium uniporter regulator 1	ENSG00000050393	3637.12	-0.341144	0.0595911	-5.72475	1.03587e-08	1.17997e-07	0.789415
ENSG00000134531	2012	EMP1	epithelial membrane protein 1	ENSG00000134531	1119.09	-0.891596	0.155761	-5.72411	1.03975e-08	1.18273e-07	0.539017
ENSG00000139364	114795	TMEM132B	transmembrane protein 132B	ENSG00000139364	182.168	0.903809	0.157895	5.72413	1.03967e-08	1.18273e-07	1.871
ENSG00000132182	23225	NUP210	nucleoporin 210	ENSG00000132182	7829.14	-0.280833	0.0490669	-5.72347	1.04373e-08	1.18643e-07	0.823116
ENSG00000153066	51061	TXNDC11	thioredoxin domain containing 11	ENSG00000153066	3560.93	-0.345405	0.0603592	-5.72249	1.04977e-08	1.19246e-07	0.787087
ENSG00000110108	79073	TMEM109	transmembrane protein 109	ENSG00000110108	6214.64	-0.299614	0.0523651	-5.72163	1.05507e-08	1.19743e-07	0.81247
ENSG00000160214	8568	RRP1	ribosomal RNA processing 1	ENSG00000160214	5124.17	-0.273478	0.0477979	-5.72154	1.0556e-08	1.19743e-07	0.827323
ENSG00000169896	3684	ITGAM	integrin subunit alpha M	ENSG00000169896	212.59	1.2571	0.219861	5.7177	1.07978e-08	1.22401e-07	2.39015
ENSG00000226015	644131	CCT8P1	chaperonin containing TCP1 subunit 8 pseudogene 1	ENSG00000226015	195.475	0.863207	0.151001	5.71655	1.08708e-08	1.23142e-07	1.81908
ENSG00000138650	57575	PCDH10	protocadherin 10	ENSG00000138650	737.181	0.852296	0.14914	5.71473	1.09881e-08	1.24384e-07	1.80537
ENSG00000100209	150274	HSCB	HscB mitochondrial iron-sulfur cluster cochaperone	ENSG00000100209	1560.48	-0.406871	0.071214	-5.71336	1.10766e-08	1.253e-07	0.754257
ENSG00000079385	634	CEACAM1	CEA cell adhesion molecule 1	ENSG00000079385	137.235	1.03901	0.181894	5.71218	1.11536e-08	1.26082e-07	2.05482
ENSG00000119777	54867	TMEM214	transmembrane protein 214	ENSG00000119777	9145.42	-0.255203	0.0446885	-5.71071	1.12505e-08	1.2709e-07	0.837869
ENSG00000015676	23386	NUDCD3	NudC domain containing 3	ENSG00000015676	10585	0.260166	0.0455808	5.70781	1.1444e-08	1.29187e-07	1.19762
ENSG00000150782	3606	IL18	interleukin 18	ENSG00000150782	263.054	0.908425	0.1593	5.70261	1.17987e-08	1.33099e-07	1.87699
ENSG00000169972	126789	PUSL1	pseudouridine synthase like 1	ENSG00000169972	1146.86	-0.46591	0.081703	-5.70249	1.18069e-08	1.33099e-07	0.724014
ENSG00000116221	51253	MRPL37	mitochondrial ribosomal protein L37	ENSG00000116221	4497.55	-0.326904	0.0573338	-5.70176	1.18576e-08	1.33578e-07	0.797246
ENSG00000162402	23358	USP24	ubiquitin specific peptidase 24	ENSG00000162402	2873.99	-0.377929	0.0662883	-5.70129	1.18906e-08	1.33857e-07	0.769542
ENSG00000125375	27109	DMAC2L	distal membrane arm assembly complex 2 like	ENSG00000125375	1208.83	-0.572755	0.100471	-5.70073	1.19297e-08	1.34205e-07	0.672332
ENSG00000176208	79915	ATAD5	ATPase family AAA domain containing 5	ENSG00000176208	544.556	-0.733396	0.128726	-5.69736	1.21676e-08	1.36787e-07	0.601486
ENSG00000002822	8379	MAD1L1	mitotic arrest deficient 1 like 1	ENSG00000002822	3917.19	-0.321817	0.0565031	-5.69556	1.22967e-08	1.38144e-07	0.800062
ENSG00000024526	55635	DEPDC1	DEP domain containing 1	ENSG00000024526	1472.87	-0.541626	0.0951442	-5.69269	1.25053e-08	1.40389e-07	0.686996
ENSG00000171163	55657	ZNF692	zinc finger protein 692	ENSG00000171163	2333.09	0.618353	0.108628	5.69236	1.25293e-08	1.40562e-07	1.53512
ENSG00000203667	116228	COX20	cytochrome c oxidase assembly factor COX20	ENSG00000203667	2143.14	-0.349042	0.0613224	-5.69193	1.25615e-08	1.40827e-07	0.785105
ENSG00000175183	1466	CSRP2	cysteine and glycine rich protein 2	ENSG00000175183	310.921	-0.719512	0.126464	-5.68946	1.27439e-08	1.42773e-07	0.607303
ENSG00000169359	9197	SLC33A1	solute carrier family 33 member 1	ENSG00000169359	4632.84	-0.316356	0.0556827	-5.6814	1.33597e-08	1.4957e-07	0.803096
ENSG00000111775	1337	COX6A1	cytochrome c oxidase subunit 6A1	ENSG00000111775	21035.1	0.308891	0.0543875	5.67946	1.35121e-08	1.51172e-07	1.23876
ENSG00000203724	388722	C1orf53	chromosome 1 open reading frame 53	ENSG00000203724	260.775	0.781157	0.137581	5.67779	1.36447e-08	1.52551e-07	1.71851
ENSG00000183779	80139	ZNF703	zinc finger protein 703	ENSG00000183779	11296.1	-0.281508	0.0495845	-5.67734	1.36807e-08	1.52849e-07	0.822731
ENSG00000198162	10905	MAN1A2	mannosidase alpha class 1A member 2	ENSG00000198162	16162.2	-0.355988	0.0627535	-5.67281	1.40477e-08	1.56842e-07	0.781334
ENSG00000174720	51574	LARP7	La ribonucleoprotein 7, transcriptional regulator	ENSG00000174720	3974.43	0.339421	0.0598615	5.67011	1.42705e-08	1.59221e-07	1.26525
ENSG00000101350	9371	KIF3B	kinesin family member 3B	ENSG00000101350	9437.34	-0.285793	0.0504325	-5.66685	1.45451e-08	1.62173e-07	0.82029
ENSG00000139899	643866	CBLN3	cerebellin 3 precursor	ENSG00000139899	229.682	0.851796	0.150342	5.66571	1.4642e-08	1.63037e-07	1.80475
ENSG00000266472	54460	MRPS21	mitochondrial ribosomal protein S21	ENSG00000266472	8935.37	-0.299309	0.0528282	-5.6657	1.46426e-08	1.63037e-07	0.812642
ENSG00000166348	159195	USP54	ubiquitin specific peptidase 54	ENSG00000166348	1787.86	-0.411007	0.0725744	-5.66326	1.48525e-08	1.65262e-07	0.752098
ENSG00000113810	10051	SMC4	structural maintenance of chromosomes 4	ENSG00000113810	19313.4	-0.396335	0.0700104	-5.66108	1.50422e-08	1.67259e-07	0.759786
ENSG00000179295	5781	PTPN11	protein tyrosine phosphatase non-receptor type 11	ENSG00000179295	16226.1	-0.241089	0.0425969	-5.65979	1.5156e-08	1.68409e-07	0.846106
ENSG00000138443	10152	ABI2	abl interactor 2	ENSG00000138443	5020.27	-0.39795	0.0703306	-5.65828	1.52899e-08	1.69666e-07	0.758936
ENSG00000187778	10445	MCRS1	microspherule protein 1	ENSG00000187778	8746.74	0.290106	0.0512702	5.65837	1.52813e-08	1.69666e-07	1.22273
ENSG00000169908	4071	TM4SF1	transmembrane 4 L six family member 1	ENSG00000169908	86.7937	1.15537	0.204209	5.6578	1.53327e-08	1.70025e-07	2.22742
ENSG00000154920	146956	EME1	essential meiotic structure-specific endonuclease 1	ENSG00000154920	576.423	-0.751069	0.132782	-5.6564	1.54577e-08	1.71295e-07	0.594163
ENSG00000177311	253461	ZBTB38	zinc finger and BTB domain containing 38	ENSG00000177311	2691.49	-0.401441	0.0709924	-5.6547	1.56114e-08	1.72881e-07	0.757102
ENSG00000116237	23463	ICMT	isoprenylcysteine carboxyl methyltransferase	ENSG00000116237	7052.84	-0.293908	0.0519775	-5.65453	1.56276e-08	1.72942e-07	0.815689
ENSG00000112964	2690	GHR	growth hormone receptor	ENSG00000112964	620.491	0.634245	0.112192	5.6532	1.57492e-08	1.74171e-07	1.55213
ENSG00000175793	2810	SFN	stratifin	ENSG00000175793	6278.45	-0.316436	0.0559863	-5.65204	1.58555e-08	1.75227e-07	0.803051
ENSG00000164199	84059	ADGRV1	adhesion G protein-coupled receptor V1	ENSG00000164199	2316.62	0.363176	0.0642678	5.65098	1.59535e-08	1.7619e-07	1.28625
ENSG00000151240	22982	DIP2C	disco interacting protein 2 homolog C	ENSG00000151240	5997.54	-0.320537	0.056742	-5.64902	1.61363e-08	1.78089e-07	0.800772
ENSG00000114166	8850	KAT2B	lysine acetyltransferase 2B	ENSG00000114166	2724.29	0.32186	0.0569842	5.64823	1.62112e-08	1.78795e-07	1.24994
ENSG00000167173	56905	C15orf39	chromosome 15 open reading frame 39	ENSG00000167173	1964.34	-0.383709	0.0679752	-5.64483	1.6534e-08	1.82231e-07	0.766465
ENSG00000072786	6793	STK10	serine/threonine kinase 10	ENSG00000072786	3783.02	0.32788	0.0580953	5.64383	1.66307e-08	1.83174e-07	1.25517
ENSG00000136925	158427	TSTD2	thiosulfate sulfurtransferase like domain containing 2	ENSG00000136925	2862.9	0.426095	0.075527	5.64162	1.68456e-08	1.85415e-07	1.34359
ENSG00000131508	7322	UBE2D2	ubiquitin conjugating enzyme E2 D2	ENSG00000131508	7086.44	-0.305068	0.0540835	-5.64069	1.69372e-08	1.86298e-07	0.809404
ENSG00000175984	163259	DENND2C	DENN domain containing 2C	ENSG00000175984	988.932	0.471474	0.0835964	5.63988	1.70165e-08	1.87044e-07	1.38653
ENSG00000067113	8611	PLPP1	phospholipid phosphatase 1	ENSG00000067113	1485.49	0.618199	0.109699	5.63542	1.74635e-08	1.91828e-07	1.53496
ENSG00000250722	6414	SELENOP	selenoprotein P	ENSG00000250722	102.326	1.15545	0.205057	5.6348	1.75258e-08	1.92382e-07	2.22754
ENSG00000103353	56061	UBFD1	ubiquitin family domain containing 1	ENSG00000103353	15600.4	-0.232793	0.0413241	-5.63334	1.76751e-08	1.93891e-07	0.850986
ENSG00000173674	1964	EIF1AX	eukaryotic translation initiation factor 1A X-linked	ENSG00000173674	7144.83	-0.291429	0.0517525	-5.63122	1.78941e-08	1.96162e-07	0.817092
ENSG00000149503	3619	INCENP	inner centromere protein	ENSG00000149503	5242.29	-0.51914	0.092197	-5.63077	1.79408e-08	1.96542e-07	0.697788
ENSG00000133687	83857	TMTC1	transmembrane O-mannosyltransferase targeting cadherins 1	ENSG00000133687	398.716	0.783957	0.139282	5.62857	1.81714e-08	1.98934e-07	1.72185
ENSG00000155975	137492	VPS37A	VPS37A subunit of ESCRT-I	ENSG00000155975	2337.85	-0.39561	0.0703363	-5.62455	1.8599e-08	2.03478e-07	0.760168
ENSG00000167700	113655	MFSD3	major facilitator superfamily domain containing 3	ENSG00000167700	4037.81	-0.363872	0.0647024	-5.62378	1.86824e-08	2.04254e-07	0.777076
ENSG00000205323	84324	SARNP	SAP domain containing ribonucleoprotein	ENSG00000205323	4784.95	0.324511	0.0577077	5.62337	1.87269e-08	2.04603e-07	1.25224
ENSG00000166436	9866	TRIM66	tripartite motif containing 66	ENSG00000166436	826.43	-0.701211	0.124765	-5.62026	1.90674e-08	2.08184e-07	0.615056
ENSG00000141076	84916	UTP4	UTP4 small subunit processome component	ENSG00000141076	5170.46	-0.327623	0.0583261	-5.61709	1.94199e-08	2.11891e-07	0.796848
ENSG00000113558	6500	SKP1	S-phase kinase associated protein 1	ENSG00000113558	26867.8	0.258601	0.0460598	5.61446	1.97172e-08	2.14991e-07	1.19632
ENSG00000149926	83723	TLCD3B	TLC domain containing 3B	ENSG00000149926	66.7854	-1.16234	0.207129	-5.6117	2.00352e-08	2.18312e-07	0.446786
ENSG00000122299	29066	ZC3H7A	zinc finger CCCH-type containing 7A	ENSG00000122299	6151.73	-0.318284	0.0567263	-5.61087	2.01313e-08	2.19213e-07	0.802023
ENSG00000100100	113791	PIK3IP1	phosphoinositide-3-kinase interacting protein 1	ENSG00000100100	167.81	0.940167	0.167631	5.60855	2.04024e-08	2.22017e-07	1.91875
ENSG00000100258	91289	LMF2	lipase maturation factor 2	ENSG00000100258	5176.22	-0.315613	0.0562996	-5.60596	2.07106e-08	2.25221e-07	0.803509
ENSG00000135540	57224	NHSL1	NHS like 1	ENSG00000135540	1570.13	-0.488765	0.0872114	-5.60436	2.09022e-08	2.27153e-07	0.712635
ENSG00000186638	347240	KIF24	kinesin family member 24	ENSG00000186638	485.437	-0.638681	0.113994	-5.60277	2.10952e-08	2.29098e-07	0.6423
ENSG00000055483	57602	USP36	ubiquitin specific peptidase 36	ENSG00000055483	4039.85	0.402197	0.0718467	5.598	2.16842e-08	2.35337e-07	1.32152
ENSG00000119723	51004	COQ6	coenzyme Q6, monooxygenase	ENSG00000119723	2503.81	0.386438	0.0690673	5.59509	2.20513e-08	2.39163e-07	1.30716
ENSG00000117472	10103	TSPAN1	tetraspanin 1	ENSG00000117472	1558.3	0.511471	0.0914827	5.5909	2.2589e-08	2.44832e-07	1.4255
ENSG00000100360	11020	IFT27	intraflagellar transport 27	ENSG00000100360	2922.46	-0.319509	0.0571711	-5.58865	2.28844e-08	2.47869e-07	0.801343
ENSG00000198074	57016	AKR1B10	aldo-keto reductase family 1 member B10	ENSG00000198074	1840.1	0.791201	0.141597	5.58769	2.3011e-08	2.49075e-07	1.73051
ENSG00000155906	55005	RMND1	required for meiotic nuclear division 1 homolog	ENSG00000155906	6209.94	-0.321792	0.0575974	-5.58693	2.31125e-08	2.50007e-07	0.800075
ENSG00000184076	29796	UQCR10	ubiquinol-cytochrome c reductase, complex III subunit X	ENSG00000184076	4918.27	0.308064	0.0551689	5.58401	2.35033e-08	2.53913e-07	1.23804
ENSG00000276256	389831	LOC389831	uncharacterized LOC389831	ENSG00000276256	751.127	-0.588087	0.105316	-5.584	2.35047e-08	2.53913e-07	0.665225
ENSG00000257704	255783	INAFM1	InaF motif containing 1	ENSG00000257704	1022.99	0.455729	0.0816214	5.58345	2.35796e-08	2.54554e-07	1.37148
ENSG00000178691	23512	SUZ12	SUZ12 polycomb repressive complex 2 subunit	ENSG00000178691	3461.06	-0.311562	0.0558146	-5.58209	2.37646e-08	2.56381e-07	0.805769
ENSG00000118894	196483	EEF2KMT	eukaryotic elongation factor 2 lysine methyltransferase	ENSG00000118894	1748.26	-0.396904	0.0711208	-5.5807	2.39555e-08	2.58099e-07	0.759487
ENSG00000198833	51465	UBE2J1	ubiquitin conjugating enzyme E2 J1	ENSG00000198833	6059.88	-0.276067	0.0494676	-5.58077	2.39459e-08	2.58099e-07	0.825839
ENSG00000102890	79767	ELMO3	engulfment and cell motility 3	ENSG00000102890	5108.7	-0.331466	0.0594068	-5.5796	2.41066e-08	2.59556e-07	0.794728
ENSG00000196372	79754	ASB13	ankyrin repeat and SOCS box containing 13	ENSG00000196372	2678.24	-0.422502	0.0757576	-5.57702	2.4467e-08	2.63263e-07	0.746129
ENSG00000100065	29775	CARD10	caspase recruitment domain family member 10	ENSG00000100065	1468.24	-0.465174	0.0834886	-5.5717	2.52267e-08	2.71258e-07	0.724384
ENSG00000116774	56944	OLFML3	olfactomedin like 3	ENSG00000116774	355.639	0.865894	0.155421	5.57129	2.52854e-08	2.7171e-07	1.82247
ENSG00000100934	10484	SEC23A	Sec23 homolog A, COPII coat complex component	ENSG00000100934	6547.57	-0.306119	0.0549499	-5.57088	2.53454e-08	2.72175e-07	0.808815
ENSG00000171940	7764	ZNF217	zinc finger protein 217	ENSG00000171940	36342.5	0.243599	0.0437281	5.57076	2.53626e-08	2.7218e-07	1.18394
ENSG00000133657	79572	ATP13A3	ATPase 13A3	ENSG00000133657	7305.65	-0.415765	0.0746946	-5.5662	2.60362e-08	2.79226e-07	0.749622
ENSG00000125037	55831	EMC3	ER membrane protein complex subunit 3	ENSG00000125037	12058.6	0.257117	0.0461969	5.56569	2.61122e-08	2.79857e-07	1.19509
ENSG00000188636	84247	RTL6	retrotransposon Gag like 6	ENSG00000188636	4952.52	-0.27058	0.0486189	-5.56533	2.61659e-08	2.80248e-07	0.828986
ENSG00000063176	56848	SPHK2	sphingosine kinase 2	ENSG00000063176	2057.84	0.37871	0.0680499	5.56517	2.6189e-08	2.80311e-07	1.30018
ENSG00000138777	27068	PPA2	inorganic pyrophosphatase 2	ENSG00000138777	6007.88	-0.391187	0.0703235	-5.56268	2.6566e-08	2.84161e-07	0.762502
ENSG00000206560	23243	ANKRD28	ankyrin repeat domain 28	ENSG00000206560	3902.07	-0.372257	0.0669317	-5.56175	2.67078e-08	2.8549e-07	0.772573
ENSG00000137944	56267	KYAT3	kynurenine aminotransferase 3	ENSG00000137944	1211.57	-0.432595	0.0777858	-5.56136	2.67686e-08	2.85953e-07	0.740928
ENSG00000053254	1112	FOXN3	forkhead box N3	ENSG00000053254	1492.02	-0.448511	0.0807441	-5.55472	2.78061e-08	2.96841e-07	0.732799
ENSG00000198133	161145	TMEM229B	transmembrane protein 229B	ENSG00000198133	713.776	0.597698	0.10762	5.55379	2.79544e-08	2.9823e-07	1.5133
ENSG00000132879	93611	FBXO44	F-box protein 44	ENSG00000132879	958.504	0.579491	0.104345	5.55364	2.79788e-08	2.98294e-07	1.49432
ENSG00000113205	56132	PCDHB3	protocadherin beta 3	ENSG00000113205	2274.2	-0.345294	0.0622416	-5.54763	2.89561e-08	3.08512e-07	0.787148
ENSG00000218690	NA	NA	NA	ENSG00000218690	154.063	-1.05739	0.190645	-5.54641	2.91601e-08	3.10483e-07	0.480499
ENSG00000145623	9180	OSMR	oncostatin M receptor	ENSG00000145623	5607.88	0.454069	0.0818845	5.54524	2.93552e-08	3.12356e-07	1.3699
ENSG00000104824	3191	HNRNPL	heterogeneous nuclear ribonucleoprotein L	ENSG00000104824	12366	-0.326053	0.0588178	-5.54344	2.96587e-08	3.1538e-07	0.797716
ENSG00000174945	155185	AMZ1	archaelysin family metallopeptidase 1	ENSG00000174945	1955.11	-0.464122	0.0837309	-5.54302	2.97298e-08	3.15929e-07	0.724912
ENSG00000116353	51102	MECR	mitochondrial trans-2-enoyl-CoA reductase	ENSG00000116353	639.597	-0.563315	0.101741	-5.53677	3.08099e-08	3.27194e-07	0.676746
ENSG00000174327	201232	SLC16A13	solute carrier family 16 member 13	ENSG00000174327	806.179	-0.484552	0.0875614	-5.53385	3.13269e-08	3.32468e-07	0.714719
ENSG00000149179	79096	C11orf49	chromosome 11 open reading frame 49	ENSG00000149179	2509.89	0.351689	0.0635948	5.53016	3.19941e-08	3.39329e-07	1.27605
ENSG00000179344	3119	HLA-DQB1	major histocompatibility complex, class II, DQ beta 1	ENSG00000179344	525.118	0.633112	0.114498	5.52946	3.21226e-08	3.4047e-07	1.55091
ENSG00000105141	23581	CASP14	caspase 14	ENSG00000105141	137.464	0.964242	0.17442	5.52827	3.23403e-08	3.42555e-07	1.95104
ENSG00000110344	9354	UBE4A	ubiquitination factor E4A	ENSG00000110344	11223.8	0.257526	0.0465988	5.52645	3.26777e-08	3.45904e-07	1.19543
ENSG00000120063	10672	GNA13	G protein subunit alpha 13	ENSG00000120063	12266.8	-0.248525	0.0449884	-5.52419	3.31004e-08	3.50151e-07	0.841757
ENSG00000059915	5662	PSD	pleckstrin and Sec7 domain containing	ENSG00000059915	307.502	0.774929	0.140329	5.52222	3.34734e-08	3.53868e-07	1.71111
ENSG00000099290	387680	WASHC2A	WASH complex subunit 2A	ENSG00000099290	4285.48	0.3953	0.071616	5.51972	3.3954e-08	3.58716e-07	1.31522
ENSG00000165119	3190	HNRNPK	heterogeneous nuclear ribonucleoprotein K	ENSG00000165119	58927	-0.225974	0.0409651	-5.51626	3.46298e-08	3.65619e-07	0.855018
ENSG00000250021	100526783	ARPIN-AP3S2	ARPIN-AP3S2 readthrough	ENSG00000250021	1737	0.407822	0.0739604	5.51406	3.50651e-08	3.69976e-07	1.32668
ENSG00000139910	4857	NOVA1	NOVA alternative splicing regulator 1	ENSG00000139910	472	0.657735	0.1193	5.51328	3.52215e-08	3.71386e-07	1.5776
ENSG00000163938	26354	GNL3	G protein nucleolar 3	ENSG00000163938	5138.2	-0.271246	0.0492092	-5.51209	3.54588e-08	3.73646e-07	0.828604
ENSG00000105755	23474	ETHE1	ETHE1 persulfide dioxygenase	ENSG00000105755	825.542	-0.486091	0.0881912	-5.51178	3.55225e-08	3.74075e-07	0.713957
ENSG00000123473	6491	STIL	STIL centriolar assembly protein	ENSG00000123473	2173.74	-0.540575	0.0980915	-5.51093	3.56947e-08	3.75646e-07	0.687497
ENSG00000009954	9031	BAZ1B	bromodomain adjacent to zinc finger domain 1B	ENSG00000009954	15058.9	-0.264161	0.0479397	-5.51028	3.5827e-08	3.76795e-07	0.832683
ENSG00000157613	90993	CREB3L1	cAMP responsive element binding protein 3 like 1	ENSG00000157613	4168.45	0.43461	0.0788747	5.51014	3.58551e-08	3.76849e-07	1.35155
ENSG00000136758	10730	YME1L1	YME1 like 1 ATPase	ENSG00000136758	14558.5	0.286463	0.0519949	5.50945	3.59951e-08	3.78076e-07	1.21965
ENSG00000177595	55367	PIDD1	p53-induced death domain protein 1	ENSG00000177595	1491.99	0.635527	0.115361	5.50902	3.60834e-08	3.7876e-07	1.55351
ENSG00000126870	55112	DYNC2I1	dynein 2 intermediate chain 1	ENSG00000126870	2235.56	0.463937	0.0842166	5.50885	3.61182e-08	3.78881e-07	1.3793
ENSG00000137492	5612	THAP12	THAP domain containing 12	ENSG00000137492	5563.6	-0.314132	0.0570259	-5.50859	3.61725e-08	3.79206e-07	0.804335
ENSG00000110107	27339	PRPF19	pre-mRNA processing factor 19	ENSG00000110107	15382.2	-0.27049	0.0491451	-5.50391	3.7145e-08	3.88965e-07	0.829038
ENSG00000260081	105373383	LOC105373383	uncharacterized LOC105373383	ENSG00000260081	212.848	0.828433	0.150518	5.50389	3.71511e-08	3.88965e-07	1.77576
ENSG00000129566	7011	TEP1	telomerase associated protein 1	ENSG00000129566	4136.41	0.362748	0.0659351	5.5016	3.76367e-08	3.93797e-07	1.28587
ENSG00000285508	NA	NA	NA	ENSG00000285508	458.571	-0.63039	0.114683	-5.49679	3.86767e-08	4.04419e-07	0.646002
ENSG00000167733	374875	HSD11B1L	hydroxysteroid 11-beta dehydrogenase 1 like	ENSG00000167733	154.248	0.892918	0.162676	5.48895	4.04326e-08	4.22509e-07	1.85693
ENSG00000170270	84520	GON7	GON7 subunit of KEOPS complex	ENSG00000170270	1188.93	0.716238	0.130499	5.48847	4.0543e-08	4.23392e-07	1.64289
ENSG00000163738	441024	MTHFD2L	methylenetetrahydrofolate dehydrogenase (NADP+ dependent) 2 like	ENSG00000163738	656.729	0.544361	0.0991926	5.48792	4.06695e-08	4.24441e-07	1.45837
ENSG00000117505	1810	DR1	down-regulator of transcription 1	ENSG00000117505	3269.75	-0.343538	0.0626084	-5.48708	4.08622e-08	4.26179e-07	0.788106
ENSG00000129103	25870	SUMF2	sulfatase modifying factor 2	ENSG00000129103	12863.6	-0.25524	0.0465372	-5.48464	4.1432e-08	4.31846e-07	0.837848
ENSG00000119927	57678	GPAM	glycerol-3-phosphate acyltransferase, mitochondrial	ENSG00000119927	1556.99	-0.381945	0.0696535	-5.4835	4.16999e-08	4.34361e-07	0.767402
ENSG00000005238	80256	FAM214B	family with sequence similarity 214 member B	ENSG00000005238	1317.03	0.529951	0.0966616	5.48253	4.19276e-08	4.36453e-07	1.44388
ENSG00000119321	23307	FKBP15	FKBP prolyl isomerase 15	ENSG00000119321	6345.63	-0.301135	0.0549455	-5.48062	4.23843e-08	4.40926e-07	0.811613
ENSG00000196646	7695	ZNF136	zinc finger protein 136	ENSG00000196646	908.79	0.454098	0.0828731	5.47944	4.26673e-08	4.43588e-07	1.36993
ENSG00000029993	3149	HMGB3	high mobility group box 3	ENSG00000029993	24284	-0.315664	0.0576463	-5.47588	4.35355e-08	4.51792e-07	0.803481
ENSG00000118900	29855	UBN1	ubinuclein 1	ENSG00000118900	7697.47	-0.24641	0.0449986	-5.47594	4.35195e-08	4.51792e-07	0.842992
ENSG00000274523	81554	RCC1L	RCC1 like	ENSG00000274523	7561.75	-0.25826	0.0471634	-5.47586	4.35395e-08	4.51792e-07	0.836096
ENSG00000165632	83860	TAF3	TATA-box binding protein associated factor 3	ENSG00000165632	2953.01	-0.315378	0.0576057	-5.47477	4.38082e-08	4.5429e-07	0.80364
ENSG00000135916	81618	ITM2C	integral membrane protein 2C	ENSG00000135916	1698.23	0.468224	0.085547	5.47329	4.41757e-08	4.5781e-07	1.3834
ENSG00000160285	4047	LSS	lanosterol synthase	ENSG00000160285	26383.4	-0.459231	0.0839673	-5.46917	4.52147e-08	4.6828e-07	0.727374
ENSG00000114796	54800	KLHL24	kelch like family member 24	ENSG00000114796	1299.48	0.589391	0.107788	5.46805	4.55015e-08	4.70953e-07	1.50461
ENSG00000068697	9741	LAPTM4A	lysosomal protein transmembrane 4 alpha	ENSG00000068697	11950	0.332944	0.0608979	5.46726	4.57057e-08	4.72541e-07	1.25958
ENSG00000148459	23590	PDSS1	decaprenyl diphosphate synthase subunit 1	ENSG00000148459	642.715	-0.616882	0.112833	-5.46723	4.5713e-08	4.72541e-07	0.652078
ENSG00000198718	23116	TOGARAM1	TOG array regulator of axonemal microtubules 1	ENSG00000198718	2776.64	0.469291	0.0859167	5.46216	4.70368e-08	4.85917e-07	1.38443
ENSG00000138780	79807	GSTCD	glutathione S-transferase C-terminal domain containing	ENSG00000138780	2074.78	-0.329793	0.0603999	-5.46016	4.757e-08	4.91115e-07	0.795651
ENSG00000164414	10559	SLC35A1	solute carrier family 35 member A1	ENSG00000164414	4907.41	0.328261	0.0601343	5.4588	4.79368e-08	4.94589e-07	1.2555
ENSG00000177628	2629	GBA	glucosylceramidase beta	ENSG00000177628	7784.47	-0.303619	0.055623	-5.45852	4.80107e-08	4.95038e-07	0.810217
ENSG00000104880	23370	ARHGEF18	Rho/Rac guanine nucleotide exchange factor 18	ENSG00000104880	1941.3	-0.345814	0.0633964	-5.45479	4.90302e-08	5.04933e-07	0.786864
ENSG00000205307	100316904	SAP25	Sin3A associated protein 25	ENSG00000205307	541.473	0.810071	0.148507	5.45478	4.90322e-08	5.04933e-07	1.7533
ENSG00000128059	5471	PPAT	phosphoribosyl pyrophosphate amidotransferase	ENSG00000128059	2583.28	-0.388709	0.0712644	-5.45446	4.91214e-08	5.05532e-07	0.763813
ENSG00000092068	23428	SLC7A8	solute carrier family 7 member 8	ENSG00000092068	956.619	0.513269	0.094115	5.45364	4.93492e-08	5.07556e-07	1.42728
ENSG00000188290	57801	HES4	hes family bHLH transcription factor 4	ENSG00000188290	1228.74	-0.460181	0.0844035	-5.45216	4.97622e-08	5.11482e-07	0.726895
ENSG00000162144	220002	CYB561A3	cytochrome b561 family member A3	ENSG00000162144	4459.49	-0.328281	0.0602386	-5.44968	5.04612e-08	5.18339e-07	0.796485
ENSG00000100632	2079	ERH	ERH mRNA splicing and mitosis factor	ENSG00000100632	15921.9	0.305568	0.0560804	5.44875	5.07256e-08	5.20727e-07	1.2359
ENSG00000170786	195814	SDR16C5	short chain dehydrogenase/reductase family 16C member 5	ENSG00000170786	3334.11	0.395411	0.0725754	5.44828	5.08598e-08	5.21776e-07	1.31532
ENSG00000130726	10155	TRIM28	tripartite motif containing 28	ENSG00000130726	39780.6	-0.205289	0.0377104	-5.44382	5.2149e-08	5.34666e-07	0.867365
ENSG00000197147	23507	LRRC8B	leucine rich repeat containing 8 VRAC subunit B	ENSG00000197147	2336.95	-0.3886	0.071405	-5.4422	5.26261e-08	5.39219e-07	0.76387
ENSG00000166689	144100	PLEKHA7	pleckstrin homology domain containing A7	ENSG00000166689	2608.21	0.338546	0.0622146	5.44159	5.28064e-08	5.40727e-07	1.26448
ENSG00000145365	92610	TIFA	TRAF interacting protein with forkhead associated domain	ENSG00000145365	1860.1	-0.446496	0.0820781	-5.43989	5.33148e-08	5.45591e-07	0.733823
ENSG00000119801	51646	YPEL5	yippee like 5	ENSG00000119801	4817.01	0.291004	0.0534969	5.43965	5.33858e-08	5.45974e-07	1.22349
ENSG00000013619	10046	MAMLD1	mastermind like domain containing 1	ENSG00000013619	907.955	-0.506873	0.0932696	-5.4345	5.49515e-08	5.61635e-07	0.703746
ENSG00000163235	7039	TGFA	transforming growth factor alpha	ENSG00000163235	1240.85	0.487924	0.0897944	5.4338	5.51678e-08	5.63492e-07	1.40243
ENSG00000136271	54606	DDX56	DEAD-box helicase 56	ENSG00000136271	12006.1	0.23567	0.0433761	5.43319	5.53557e-08	5.65058e-07	1.17745
ENSG00000127125	79717	PPCS	phosphopantothenoylcysteine synthetase	ENSG00000127125	3259.9	-0.389215	0.0716436	-5.43265	5.55244e-08	5.66425e-07	0.763545
ENSG00000149557	9638	FEZ1	fasciculation and elongation protein zeta 1	ENSG00000149557	527.697	0.589834	0.108664	5.42806	5.69694e-08	5.80803e-07	1.50507
ENSG00000166340	1200	TPP1	tripeptidyl peptidase 1	ENSG00000166340	2710.52	-0.330077	0.0608225	-5.42689	5.73436e-08	5.84252e-07	0.795494
ENSG00000130175	5589	PRKCSH	protein kinase C substrate 80K-H	ENSG00000130175	32883.9	0.246419	0.0454096	5.42658	5.74452e-08	5.84922e-07	1.18626
ENSG00000054523	23095	KIF1B	kinesin family member 1B	ENSG00000054523	6077.47	-0.27006	0.0497691	-5.42626	5.75461e-08	5.85585e-07	0.829285
ENSG00000115520	80219	COQ10B	coenzyme Q10B	ENSG00000115520	3492.37	0.355251	0.065486	5.42484	5.80052e-08	5.89889e-07	1.27921
ENSG00000165475	51084	CRYL1	crystallin lambda 1	ENSG00000165475	1734.86	-0.441374	0.0814319	-5.42017	5.95433e-08	6.05152e-07	0.736433
ENSG00000113273	411	ARSB	arylsulfatase B	ENSG00000113273	1018.72	-0.472707	0.0872164	-5.41993	5.96226e-08	6.05582e-07	0.720611
ENSG00000126016	154796	AMOT	angiomotin	ENSG00000126016	1390.75	0.410269	0.0757173	5.41843	6.01233e-08	6.10287e-07	1.32893
ENSG00000144401	151194	METTL21A	methyltransferase like 21A	ENSG00000144401	1950.29	-0.459722	0.0848661	-5.41703	6.05971e-08	6.14714e-07	0.727126
ENSG00000154582	6921	ELOC	elongin C	ENSG00000154582	5832.75	0.294231	0.0543288	5.41574	6.10357e-08	6.18779e-07	1.22623
ENSG00000162377	65260	COA7	cytochrome c oxidase assembly factor 7 (putative)	ENSG00000162377	1582.17	-0.421973	0.0779202	-5.41545	6.11352e-08	6.19402e-07	0.746403
ENSG00000000457	57147	SCYL3	SCY1 like pseudokinase 3	ENSG00000000457	2080.73	0.349537	0.0645607	5.41408	6.16048e-08	6.23773e-07	1.27415
ENSG00000168487	649	BMP1	bone morphogenetic protein 1	ENSG00000168487	934.059	0.469132	0.0866782	5.41234	6.22075e-08	6.29485e-07	1.38428
ENSG00000174177	348180	CTU2	cytosolic thiouridylase subunit 2	ENSG00000174177	2263.11	-0.376964	0.069654	-5.41195	6.23429e-08	6.30463e-07	0.770057
ENSG00000167107	80221	ACSF2	acyl-CoA synthetase family member 2	ENSG00000167107	962.432	0.46446	0.0858656	5.40915	6.33258e-08	6.40006e-07	1.3798
ENSG00000067829	3421	IDH3G	isocitrate dehydrogenase (NAD(+)) 3 non-catalytic subunit gamma	ENSG00000067829	8213.03	-0.266305	0.0492604	-5.40608	6.44207e-08	6.50669e-07	0.831446
ENSG00000156049	9630	GNA14	G protein subunit alpha 14	ENSG00000156049	599.496	0.570205	0.105518	5.40385	6.52251e-08	6.58386e-07	1.48473
ENSG00000182307	65265	C8orf33	chromosome 8 open reading frame 33	ENSG00000182307	6149.52	-0.282948	0.0523646	-5.40342	6.53814e-08	6.59556e-07	0.82191
ENSG00000112941	11044	TENT4A	terminal nucleotidyltransferase 4A	ENSG00000112941	2484.75	-0.4079	0.0755027	-5.40246	6.57331e-08	6.62694e-07	0.753719
ENSG00000148090	549	AUH	AU RNA binding methylglutaconyl-CoA hydratase	ENSG00000148090	824.875	0.537012	0.099411	5.40194	6.59241e-08	6.64209e-07	1.45096
ENSG00000132912	51164	DCTN4	dynactin subunit 4	ENSG00000132912	6204.46	0.285673	0.052902	5.40004	6.66265e-08	6.70871e-07	1.21898
ENSG00000167325	6240	RRM1	ribonucleotide reductase catalytic subunit M1	ENSG00000167325	7534.45	-0.474079	0.0877954	-5.39982	6.67078e-08	6.71275e-07	0.719926
ENSG00000100221	9929	JOSD1	Josephin domain containing 1	ENSG00000100221	4736.48	-0.296649	0.0549438	-5.39914	6.69612e-08	6.7341e-07	0.814141
ENSG00000130762	27237	ARHGEF16	Rho guanine nucleotide exchange factor 16	ENSG00000130762	5438.04	0.341464	0.0632492	5.3987	6.7125e-08	6.74642e-07	1.26704
ENSG00000004864	10165	SLC25A13	solute carrier family 25 member 13	ENSG00000004864	5669.08	-0.365766	0.0677956	-5.39514	6.84717e-08	6.87329e-07	0.776056
ENSG00000154217	26207	PITPNC1	phosphatidylinositol transfer protein cytoplasmic 1	ENSG00000154217	2599.6	-0.342356	0.0634564	-5.39514	6.84716e-08	6.87329e-07	0.788752
ENSG00000273983	8355	H3C8	H3 clustered histone 8	ENSG00000273983	999.914	-0.460627	0.0853822	-5.39489	6.85664e-08	6.87857e-07	0.72667
ENSG00000021300	58473	PLEKHB1	pleckstrin homology domain containing B1	ENSG00000021300	1147.57	0.628569	0.116534	5.39385	6.89629e-08	6.91409e-07	1.54603
ENSG00000120278	57480	PLEKHG1	pleckstrin homology and RhoGEF domain containing G1	ENSG00000120278	254.097	0.905969	0.168054	5.39093	7.00946e-08	7.02324e-07	1.8738
ENSG00000081842	56142	PCDHA6	protocadherin alpha 6	ENSG00000081842	1022.85	-0.479836	0.0891154	-5.38443	7.26737e-08	7.27719e-07	0.717059
ENSG00000100577	2954	GSTZ1	glutathione S-transferase zeta 1	ENSG00000100577	4505.44	0.349957	0.0649961	5.38428	7.27345e-08	7.2788e-07	1.27452
ENSG00000127948	5447	POR	cytochrome p450 oxidoreductase	ENSG00000127948	18647.1	0.235441	0.0437286	5.38413	7.27945e-08	7.28035e-07	1.17727
ENSG00000090061	8812	CCNK	cyclin K	ENSG00000090061	8745.9	0.256078	0.0475751	5.38261	7.34119e-08	7.33759e-07	1.19423
ENSG00000169738	51181	DCXR	dicarbonyl and L-xylulose reductase	ENSG00000169738	7253.07	-0.298572	0.0554805	-5.38156	7.38432e-08	7.37619e-07	0.813057
ENSG00000053747	3909	LAMA3	laminin subunit alpha 3	ENSG00000053747	1892.91	0.48735	0.0905872	5.3799	7.45277e-08	7.43545e-07	1.40187
ENSG00000142230	10055	SAE1	SUMO1 activating enzyme subunit 1	ENSG00000142230	15828	-0.278173	0.0517054	-5.37997	7.44998e-08	7.43545e-07	0.824635
ENSG00000264522	56957	OTUD7B	OTU deubiquitinase 7B	ENSG00000264522	5673.17	-0.328752	0.0611104	-5.37964	7.46348e-08	7.44158e-07	0.796225
ENSG00000109610	6649	SOD3	superoxide dismutase 3	ENSG00000109610	437.947	0.772095	0.143613	5.3762	7.6073e-08	7.58035e-07	1.70775
ENSG00000121406	256051	ZNF549	zinc finger protein 549	ENSG00000121406	1136.9	0.419033	0.077953	5.37545	7.63905e-08	7.60734e-07	1.33703
ENSG00000161860	256126	SYCE2	synaptonemal complex central element protein 2	ENSG00000161860	43.8058	-1.19135	0.221654	-5.37481	7.66632e-08	7.62983e-07	0.437893
ENSG00000131653	84231	TRAF7	TNF receptor associated factor 7	ENSG00000131653	14824.5	-0.298986	0.0556607	-5.37158	7.80478e-08	7.7629e-07	0.812823
ENSG00000115541	3336	HSPE1	heat shock protein family E (Hsp10) member 1	ENSG00000115541	12543	0.272015	0.0506574	5.36971	7.88638e-08	7.83929e-07	1.20749
ENSG00000130640	10844	TUBGCP2	tubulin gamma complex associated protein 2	ENSG00000130640	8720.91	0.237497	0.0442397	5.36841	7.94327e-08	7.89102e-07	1.17895
ENSG00000069399	602	BCL3	BCL3 transcription coactivator	ENSG00000069399	5993.26	0.307332	0.0572494	5.3683	7.94812e-08	7.89104e-07	1.23742
ENSG00000272031	284615	ANKRD34A	ankyrin repeat domain 34A	ENSG00000272031	1112.66	0.422626	0.0787381	5.36749	7.98381e-08	7.92165e-07	1.34037
ENSG00000169957	79724	ZNF768	zinc finger protein 768	ENSG00000169957	6245.77	-0.293174	0.0546228	-5.36724	7.99494e-08	7.92787e-07	0.816105
ENSG00000188807	199953	TMEM201	transmembrane protein 201	ENSG00000188807	1050.28	-0.492036	0.0916858	-5.36654	8.02597e-08	7.95381e-07	0.711021
ENSG00000183337	54880	BCOR	BCL6 corepressor	ENSG00000183337	3005.75	-0.330703	0.0616539	-5.36386	8.14602e-08	8.06787e-07	0.795149
ENSG00000144040	94097	SFXN5	sideroflexin 5	ENSG00000144040	1717.37	-0.39634	0.0739854	-5.357	8.46152e-08	8.37526e-07	0.759783
ENSG00000072756	51095	TRNT1	tRNA nucleotidyl transferase 1	ENSG00000072756	1985.35	-0.338665	0.0632211	-5.35684	8.46906e-08	8.37764e-07	0.790772
ENSG00000094914	8086	AAAS	aladin WD repeat nucleoporin	ENSG00000094914	4246.35	0.393785	0.0735209	5.3561	8.50359e-08	8.4067e-07	1.31384
ENSG00000161036	222229	LRWD1	leucine rich repeats and WD repeat domain containing 1	ENSG00000161036	2648.16	-0.313249	0.0585068	-5.35407	8.59971e-08	8.49657e-07	0.804827
ENSG00000173020	156	GRK2	G protein-coupled receptor kinase 2	ENSG00000173020	13749.6	-0.250784	0.0468511	-5.3528	8.66054e-08	8.5515e-07	0.840439
ENSG00000255624	NA	NA	NA	ENSG00000255624	83.0406	-1.1042	0.20629	-5.35265	8.66776e-08	8.55345e-07	0.465161
ENSG00000165416	10910	SUGT1	SGT1 homolog, MIS12 kinetochore complex assembly cochaperone	ENSG00000165416	3888.29	0.323651	0.0604783	5.35152	8.72194e-08	8.5966e-07	1.25149
ENSG00000173905	27333	GOLIM4	golgi integral membrane protein 4	ENSG00000173905	2241.57	0.348816	0.0651821	5.35141	8.7273e-08	8.5966e-07	1.27352
ENSG00000183036	5121	PCP4	Purkinje cell protein 4	ENSG00000183036	238.963	0.779801	0.145718	5.35144	8.72564e-08	8.5966e-07	1.71689
ENSG00000018699	55622	TTC27	tetratricopeptide repeat domain 27	ENSG00000018699	1160.03	-0.438062	0.081892	-5.34927	8.83115e-08	8.69364e-07	0.738125
ENSG00000164054	51246	SHISA5	shisa family member 5	ENSG00000164054	14411.2	0.249934	0.0467495	5.34625	8.97976e-08	8.83461e-07	1.18915
ENSG00000102178	8266	UBL4A	ubiquitin like 4A	ENSG00000102178	6160.69	-0.294549	0.0551285	-5.34296	9.14388e-08	8.99066e-07	0.815327
ENSG00000164251	2150	F2RL1	F2R like trypsin receptor 1	ENSG00000164251	1914.77	-0.638537	0.119526	-5.34226	9.17931e-08	9.02005e-07	0.642364
ENSG00000259316	NA	NA	NA	ENSG00000259316	723.841	-0.506425	0.0948211	-5.34085	9.25132e-08	9.08534e-07	0.703965
ENSG00000183943	5613	PRKX	protein kinase X-linked	ENSG00000183943	2463.96	0.399655	0.0748883	5.33668	9.46631e-08	9.29088e-07	1.31919
ENSG00000103494	23322	RPGRIP1L	RPGRIP1 like	ENSG00000103494	623.957	0.530684	0.0994781	5.33468	9.57107e-08	9.38805e-07	1.44461
ENSG00000028203	55591	VEZT	vezatin, adherens junctions transmembrane protein	ENSG00000028203	5611.43	-0.287899	0.0539731	-5.33412	9.60079e-08	9.41154e-07	0.819094
ENSG00000163393	55356	SLC22A15	solute carrier family 22 member 15	ENSG00000163393	617.633	0.601741	0.112825	5.33339	9.63951e-08	9.44382e-07	1.51755
ENSG00000064270	9914	ATP2C2	ATPase secretory pathway Ca2+ transporting 2	ENSG00000064270	5549.94	-0.357941	0.0671189	-5.33294	9.66341e-08	9.46156e-07	0.780277
ENSG00000117877	10849	POLR1G	RNA polymerase I subunit G	ENSG00000117877	1268.96	-0.393165	0.0737277	-5.33266	9.67835e-08	9.4705e-07	0.761457
ENSG00000132694	9826	ARHGEF11	Rho guanine nucleotide exchange factor 11	ENSG00000132694	6943.13	0.405714	0.0760861	5.3323	9.6974e-08	9.48346e-07	1.32474
ENSG00000163485	134	ADORA1	adenosine A1 receptor	ENSG00000163485	56.3919	-1.16585	0.218653	-5.33198	9.71495e-08	9.49492e-07	0.445701
ENSG00000244462	10137	RBM12	RNA binding motif protein 12	ENSG00000244462	8844.18	-0.310784	0.058307	-5.33014	9.81373e-08	9.58572e-07	0.806203
ENSG00000160145	8997	KALRN	kalirin RhoGEF kinase	ENSG00000160145	572.981	0.708433	0.132931	5.32934	9.85695e-08	9.62218e-07	1.63403
ENSG00000269837	NA	NA	NA	ENSG00000269837	403.721	-0.629252	0.118086	-5.32876	9.8887e-08	9.6474e-07	0.646511
ENSG00000197785	55210	ATAD3A	ATPase family AAA domain containing 3A	ENSG00000197785	3450.44	-0.298215	0.0559828	-5.32689	9.99061e-08	9.74099e-07	0.813258
ENSG00000073331	80216	ALPK1	alpha kinase 1	ENSG00000073331	965.589	-0.49016	0.0920193	-5.32671	1.00006e-07	9.74487e-07	0.711946
ENSG00000116752	10286	BCAS2	BCAS2 pre-mRNA processing factor	ENSG00000116752	32024.4	0.230301	0.0432392	5.3262	1.0029e-07	9.76679e-07	1.17308
ENSG00000144791	8994	LIMD1	LIM domains containing 1	ENSG00000144791	3333.83	-0.355294	0.0667164	-5.32543	1.00716e-07	9.80241e-07	0.781711
ENSG00000101132	5203	PFDN4	prefoldin subunit 4	ENSG00000101132	12796.9	-0.319605	0.0600249	-5.32455	1.01205e-07	9.84415e-07	0.801289
ENSG00000154856	147495	APCDD1	APC down-regulated 1	ENSG00000154856	539.301	0.606776	0.113974	5.32381	1.01614e-07	9.87804e-07	1.52285
ENSG00000147912	26267	FBXO10	F-box protein 10	ENSG00000147912	374.831	-0.725647	0.136389	-5.32044	1.03516e-07	1.00569e-06	0.604726
ENSG00000128915	79664	ICE2	interactor of little elongation complex ELL subunit 2	ENSG00000128915	2081.85	-0.462973	0.0870572	-5.31803	1.04898e-07	1.0185e-06	0.72549
ENSG00000167536	147015	DHRS13	dehydrogenase/reductase 13	ENSG00000167536	1549.61	-0.399135	0.0751036	-5.31446	1.06976e-07	1.03807e-06	0.758313
ENSG00000169783	84894	LINGO1	leucine rich repeat and Ig domain containing 1	ENSG00000169783	396.571	-0.797736	0.150118	-5.31405	1.07214e-07	1.03976e-06	0.575251
ENSG00000100749	7443	VRK1	VRK serine/threonine kinase 1	ENSG00000100749	3371.41	-0.320331	0.0603085	-5.31154	1.08703e-07	1.05295e-06	0.800886
ENSG00000105426	5802	PTPRS	protein tyrosine phosphatase receptor type S	ENSG00000105426	6494.69	0.25997	0.0489443	5.31155	1.08694e-07	1.05295e-06	1.19745
ENSG00000143224	5498	PPOX	protoporphyrinogen oxidase	ENSG00000143224	931.821	0.506053	0.0954032	5.30436	1.13068e-07	1.09458e-06	1.42016
ENSG00000112183	221662	RBM24	RNA binding motif protein 24	ENSG00000112183	591.616	-0.587845	0.110858	-5.30269	1.14112e-07	1.10403e-06	0.665336
ENSG00000073060	949	SCARB1	scavenger receptor class B member 1	ENSG00000073060	5571.63	-0.271774	0.0512575	-5.30213	1.1446e-07	1.10628e-06	0.8283
ENSG00000169660	284004	HEXD	hexosaminidase D	ENSG00000169660	1893.49	0.500018	0.0943057	5.3021	1.1448e-07	1.10628e-06	1.41423
ENSG00000160208	23076	RRP1B	ribosomal RNA processing 1B	ENSG00000160208	5285.5	-0.276407	0.0521423	-5.30101	1.15164e-07	1.11223e-06	0.825645
ENSG00000213463	55333	SYNJ2BP	synaptojanin 2 binding protein	ENSG00000213463	6633.89	0.316363	0.059691	5.30002	1.15793e-07	1.11764e-06	1.24519
ENSG00000167524	124923	RSKR	ribosomal protein S6 kinase related	ENSG00000167524	1761.55	0.448467	0.0846218	5.29966	1.16016e-07	1.11913e-06	1.36459
ENSG00000112237	892	CCNC	cyclin C	ENSG00000112237	6983.51	0.259905	0.0490451	5.2993	1.16247e-07	1.1207e-06	1.1974
ENSG00000198363	444	ASPH	aspartate beta-hydroxylase	ENSG00000198363	28029.9	-0.449311	0.0848233	-5.29702	1.17705e-07	1.13408e-06	0.732392
ENSG00000179715	91523	PCED1B	PC-esterase domain containing 1B	ENSG00000179715	322.746	-0.691358	0.130525	-5.29675	1.17879e-07	1.13509e-06	0.61927
ENSG00000150556	130576	LYPD6B	LY6/PLAUR domain containing 6B	ENSG00000150556	3087.32	0.316217	0.0597019	5.2966	1.1798e-07	1.13539e-06	1.24506
ENSG00000044446	5256	PHKA2	phosphorylase kinase regulatory subunit alpha 2	ENSG00000044446	3372.44	0.385608	0.0728253	5.29497	1.19033e-07	1.14485e-06	1.30641
ENSG00000149257	871	SERPINH1	serpin family H member 1	ENSG00000149257	16704.4	0.320506	0.0605326	5.29477	1.19163e-07	1.14543e-06	1.24877
ENSG00000171867	5621	PRNP	prion protein	ENSG00000171867	2566.69	-0.409968	0.0774396	-5.29404	1.19645e-07	1.14938e-06	0.75264
ENSG00000099624	513	ATP5F1D	ATP synthase F1 subunit delta	ENSG00000099624	6011.18	0.306922	0.0579894	5.29272	1.20508e-07	1.15699e-06	1.23707
ENSG00000171103	55006	TRMT61B	tRNA methyltransferase 61B	ENSG00000171103	761.734	-0.511567	0.0966888	-5.29086	1.21745e-07	1.16818e-06	0.70146
ENSG00000171148	10474	TADA3	transcriptional adaptor 3	ENSG00000171148	11431	0.225518	0.0426256	5.29068	1.21865e-07	1.16865e-06	1.1692
ENSG00000143217	81607	NECTIN4	nectin cell adhesion molecule 4	ENSG00000143217	3597.44	0.348391	0.0658811	5.28818	1.23542e-07	1.18403e-06	1.27314
ENSG00000197872	81553	CYRIA	CYFIP related Rac1 interactor A	ENSG00000197872	87.3395	1.09	0.20621	5.28585	1.25125e-07	1.19849e-06	2.12874
ENSG00000136378	11173	ADAMTS7	ADAM metallopeptidase with thrombospondin type 1 motif 7	ENSG00000136378	242.85	0.897266	0.169771	5.28517	1.25591e-07	1.20225e-06	1.86253
ENSG00000164929	79870	BAALC	BAALC binder of MAP3K1 and KLF4	ENSG00000164929	157.781	0.93634	0.177212	5.28372	1.26583e-07	1.21104e-06	1.91367
ENSG00000135476	9700	ESPL1	extra spindle pole bodies like 1, separase	ENSG00000135476	3201.91	-0.656748	0.124331	-5.28226	1.27603e-07	1.22008e-06	0.634306
ENSG00000112877	55722	CEP72	centrosomal protein 72	ENSG00000112877	566.023	-0.627845	0.118871	-5.28172	1.27976e-07	1.22293e-06	0.647142
ENSG00000198478	83699	SH3BGRL2	SH3 domain binding glutamate rich protein like 2	ENSG00000198478	1517.21	0.393128	0.0744469	5.28064	1.28731e-07	1.22942e-06	1.31324
ENSG00000125505	79143	MBOAT7	membrane bound O-acyltransferase domain containing 7	ENSG00000125505	13115.7	0.294184	0.0557222	5.27947	1.29555e-07	1.23657e-06	1.22619
ENSG00000179195	144348	ZNF664	zinc finger protein 664	ENSG00000179195	22131.5	-0.224927	0.0426118	-5.27851	1.30238e-07	1.24237e-06	0.855638
ENSG00000089692	3902	LAG3	lymphocyte activating 3	ENSG00000089692	114.048	1.02963	0.195065	5.2784	1.30317e-07	1.24239e-06	2.0415
ENSG00000108506	57508	INTS2	integrator complex subunit 2	ENSG00000108506	7006.79	0.283764	0.0537954	5.27488	1.32844e-07	1.26574e-06	1.21737
ENSG00000140993	91151	TIGD7	tigger transposable element derived 7	ENSG00000140993	1331.16	0.421844	0.0799859	5.27398	1.33495e-07	1.2712e-06	1.33964
ENSG00000146842	84928	TMEM209	transmembrane protein 209	ENSG00000146842	1580.47	-0.364365	0.0691387	-5.27006	1.36378e-07	1.29789e-06	0.776811
ENSG00000165527	382	ARF6	ADP ribosylation factor 6	ENSG00000165527	14806	-0.307438	0.0583426	-5.26953	1.36775e-07	1.30092e-06	0.808076
ENSG00000124788	6310	ATXN1	ataxin 1	ENSG00000124788	6798.49	-0.332039	0.0630219	-5.26864	1.3744e-07	1.30648e-06	0.794413
ENSG00000065183	10885	WDR3	WD repeat domain 3	ENSG00000065183	3982.31	-0.27468	0.0521405	-5.26807	1.37869e-07	1.30979e-06	0.826634
ENSG00000007202	9703	KIAA0100	KIAA0100	ENSG00000007202	34005.2	0.206195	0.0391657	5.26467	1.40441e-07	1.33346e-06	1.15364
ENSG00000107758	5532	PPP3CB	protein phosphatase 3 catalytic subunit beta	ENSG00000107758	4724.23	-0.28051	0.0533199	-5.26089	1.43364e-07	1.36041e-06	0.8233
ENSG00000172765	23023	TMCC1	transmembrane and coiled-coil domain family 1	ENSG00000172765	3730.76	-0.284637	0.0541093	-5.2604	1.43741e-07	1.3632e-06	0.820948
ENSG00000104691	7993	UBXN8	UBX domain protein 8	ENSG00000104691	748.115	0.491203	0.0934054	5.25883	1.44971e-07	1.37407e-06	1.40562
ENSG00000100201	10521	DDX17	DEAD-box helicase 17	ENSG00000100201	26495.2	-0.321116	0.0610908	-5.25638	1.46917e-07	1.3917e-06	0.80045
ENSG00000087191	5705	PSMC5	proteasome 26S subunit, ATPase 5	ENSG00000087191	37805.3	-0.246845	0.0469671	-5.2557	1.47464e-07	1.39608e-06	0.842737
ENSG00000104365	3551	IKBKB	inhibitor of nuclear factor kappa B kinase subunit beta	ENSG00000104365	2813.21	0.505231	0.0961366	5.25534	1.47748e-07	1.39795e-06	1.41935
ENSG00000136111	9882	TBC1D4	TBC1 domain family member 4	ENSG00000136111	1465.69	-0.425947	0.0810594	-5.25476	1.48221e-07	1.40162e-06	0.74435
ENSG00000167967	1877	E4F1	E4F transcription factor 1	ENSG00000167967	4267.26	0.371549	0.0707362	5.2526	1.49966e-07	1.41729e-06	1.29374
ENSG00000081026	260425	MAGI3	membrane associated guanylate kinase, WW and PDZ domain containing 3	ENSG00000081026	2909.37	-0.328899	0.0626196	-5.25233	1.50188e-07	1.41775e-06	0.796144
ENSG00000110987	605	BCL7A	BAF chromatin remodeling complex subunit BCL7A	ENSG00000110987	1720.22	-0.360557	0.0686465	-5.25238	1.50147e-07	1.41775e-06	0.778864
ENSG00000171408	27115	PDE7B	phosphodiesterase 7B	ENSG00000171408	56.3941	1.13198	0.215531	5.25206	1.50411e-07	1.41903e-06	2.1916
ENSG00000146094	79930	DOK3	docking protein 3	ENSG00000146094	759.602	0.695092	0.132355	5.2517	1.50699e-07	1.42092e-06	1.61899
ENSG00000064652	28966	SNX24	sorting nexin 24	ENSG00000064652	1775.08	-0.370089	0.0705561	-5.24532	1.56011e-07	1.47017e-06	0.773735
ENSG00000066697	91283	MSANTD3	Myb/SANT DNA binding domain containing 3	ENSG00000066697	2615.06	-0.328299	0.0626043	-5.24404	1.571e-07	1.47957e-06	0.796475
ENSG00000100578	9786	KIAA0586	KIAA0586	ENSG00000100578	1770.97	-0.496226	0.0946294	-5.24389	1.57226e-07	1.47991e-06	0.708959
ENSG00000163125	23248	RPRD2	regulation of nuclear pre-mRNA domain containing 2	ENSG00000163125	9184.32	-0.261942	0.0499698	-5.242	1.58847e-07	1.49429e-06	0.833965
ENSG00000071794	6596	HLTF	helicase like transcription factor	ENSG00000071794	6065.01	0.283778	0.0541578	5.23984	1.60712e-07	1.51098e-06	1.21738
ENSG00000101310	10483	SEC23B	SEC23 homolog B, COPII coat complex component	ENSG00000101310	12493.9	-0.270601	0.0516672	-5.23738	1.6287e-07	1.53037e-06	0.828974
ENSG00000142864	26135	SERBP1	SERPINE1 mRNA binding protein 1	ENSG00000142864	22728.7	-0.222551	0.0424953	-5.23706	1.63153e-07	1.53215e-06	0.857049
ENSG00000108587	9527	GOSR1	golgi SNAP receptor complex member 1	ENSG00000108587	5648.83	0.321065	0.0613392	5.23426	1.65645e-07	1.55466e-06	1.24925
ENSG00000111832	51389	RWDD1	RWD domain containing 1	ENSG00000111832	3128.02	0.372815	0.0712326	5.23377	1.66083e-07	1.55787e-06	1.29488
ENSG00000100413	171568	POLR3H	RNA polymerase III subunit H	ENSG00000100413	5114.52	-0.254409	0.0486553	-5.22879	1.70622e-07	1.59953e-06	0.838331
ENSG00000204256	6046	BRD2	bromodomain containing 2	ENSG00000204256	9067.58	-0.29681	0.0567793	-5.22744	1.71869e-07	1.61029e-06	0.81405
ENSG00000140519	51458	RHCG	Rh family C glycoprotein	ENSG00000140519	292.597	0.895936	0.17149	5.22443	1.74697e-07	1.63585e-06	1.86082
ENSG00000149269	5058	PAK1	p21 (RAC1) activated kinase 1	ENSG00000149269	1930.13	0.467543	0.0895037	5.22373	1.75358e-07	1.64025e-06	1.38275
ENSG00000205208	201725	C4orf46	chromosome 4 open reading frame 46	ENSG00000205208	770.72	-0.469266	0.0898338	-5.22372	1.75368e-07	1.64025e-06	0.722332
ENSG00000100311	5155	PDGFB	platelet derived growth factor subunit B	ENSG00000100311	3212.8	-0.345497	0.0661616	-5.22202	1.76984e-07	1.65442e-06	0.787037
ENSG00000127129	1907	EDN2	endothelin 2	ENSG00000127129	75.3389	1.04813	0.200868	5.21799	1.80877e-07	1.68912e-06	2.06784
ENSG00000132467	57050	UTP3	UTP3 small subunit processome component	ENSG00000132467	4206.2	0.300479	0.0575856	5.21796	1.80903e-07	1.68912e-06	1.23155
ENSG00000130054	27112	FAM155B	family with sequence similarity 155 member B	ENSG00000130054	1363.93	-0.410317	0.078638	-5.2178	1.81065e-07	1.68966e-06	0.752458
ENSG00000119707	58517	RBM25	RNA binding motif protein 25	ENSG00000119707	10975.7	-0.269064	0.0515769	-5.21676	1.82082e-07	1.69818e-06	0.829858
ENSG00000066135	9682	KDM4A	lysine demethylase 4A	ENSG00000066135	6388.71	0.303778	0.0582431	5.21569	1.83134e-07	1.70702e-06	1.23437
ENSG00000066422	27107	ZBTB11	zinc finger and BTB domain containing 11	ENSG00000066422	5668.43	0.26936	0.0516491	5.2152	1.8362e-07	1.71057e-06	1.20527
ENSG00000171587	1826	DSCAM	DS cell adhesion molecule	ENSG00000171587	1777.29	0.397479	0.0762596	5.21219	1.86626e-07	1.73758e-06	1.3172
ENSG00000159217	10642	IGF2BP1	insulin like growth factor 2 mRNA binding protein 1	ENSG00000159217	182.549	-0.843344	0.161833	-5.21119	1.87634e-07	1.74597e-06	0.55735
ENSG00000124831	9208	LRRFIP1	LRR binding FLII interacting protein 1	ENSG00000124831	16217.9	-0.236368	0.0453707	-5.20971	1.89133e-07	1.75892e-06	0.84888
ENSG00000165476	221035	REEP3	receptor accessory protein 3	ENSG00000165476	5431.84	-0.355293	0.0682173	-5.20826	1.90623e-07	1.77176e-06	0.781711
ENSG00000112379	57221	ARFGEF3	ARFGEF family member 3	ENSG00000112379	13267.6	-0.297723	0.0571672	-5.20794	1.90953e-07	1.77382e-06	0.813535
ENSG00000151849	55835	CENPJ	centromere protein J	ENSG00000151849	1336.01	-0.523102	0.100507	-5.20463	1.94385e-07	1.80467e-06	0.695874
ENSG00000225511	NA	NA	NA	ENSG00000225511	60.3826	1.13609	0.218356	5.20291	1.96197e-07	1.82046e-06	2.19784
ENSG00000125991	51614	ERGIC3	ERGIC and golgi 3	ENSG00000125991	18272	0.269689	0.051897	5.19662	2.02941e-07	1.88196e-06	1.20555
ENSG00000184014	23258	DENND5A	DENN domain containing 5A	ENSG00000184014	1996.24	-0.346808	0.0667498	-5.19563	2.04027e-07	1.89096e-06	0.786322
ENSG00000079257	56925	LXN	latexin	ENSG00000079257	41573	0.784622	0.151049	5.19449	2.05285e-07	1.90154e-06	1.72264
ENSG00000137207	25844	YIPF3	Yip1 domain family member 3	ENSG00000137207	14133.9	0.293289	0.056471	5.19362	2.06249e-07	1.90938e-06	1.22543
ENSG00000132950	9205	ZMYM5	zinc finger MYM-type containing 5	ENSG00000132950	2091	0.323617	0.0623124	5.19347	2.06415e-07	1.90983e-06	1.25146
ENSG00000106829	7091	TLE4	TLE family member 4, transcriptional corepressor	ENSG00000106829	2284.06	0.488767	0.0941398	5.19193	2.08124e-07	1.92455e-06	1.40325
ENSG00000106484	4232	MEST	mesoderm specific transcript	ENSG00000106484	3089.97	-0.471702	0.0908657	-5.1912	2.08945e-07	1.93105e-06	0.721114
ENSG00000104835	54938	SARS2	seryl-tRNA synthetase 2, mitochondrial	ENSG00000104835	1692.79	0.369309	0.0711569	5.19007	2.10219e-07	1.94172e-06	1.29173
ENSG00000127249	84239	ATP13A4	ATPase 13A4	ENSG00000127249	129.546	0.98562	0.189913	5.18985	2.10466e-07	1.94291e-06	1.98016
ENSG00000143420	2029	ENSA	endosulfine alpha	ENSG00000143420	37111.9	-0.281301	0.0542119	-5.18892	2.11522e-07	1.9507e-06	0.822849
ENSG00000144021	9391	CIAO1	cytosolic iron-sulfur assembly component 1	ENSG00000144021	7743.78	0.265066	0.0510844	5.18879	2.11668e-07	1.9507e-06	1.20169
ENSG00000175938	93129	ORAI3	ORAI calcium release-activated calcium modulator 3	ENSG00000175938	1693.13	0.421541	0.0812399	5.18885	2.11597e-07	1.9507e-06	1.33936
ENSG00000136682	150472	CBWD2	COBW domain containing 2	ENSG00000136682	2408.32	0.350432	0.0675457	5.18808	2.12474e-07	1.95702e-06	1.27494
ENSG00000186350	6256	RXRA	retinoid X receptor alpha	ENSG00000186350	21078.1	0.220534	0.0425523	5.18265	2.18755e-07	2.01373e-06	1.16516
ENSG00000165185	158405	KIAA1958	KIAA1958	ENSG00000165185	1699.24	-0.357088	0.0689038	-5.18242	2.1903e-07	2.01513e-06	0.780739
ENSG00000103269	9028	RHBDL1	rhomboid like 1	ENSG00000103269	730.824	0.675227	0.130307	5.18181	2.1974e-07	2.02052e-06	1.59685
ENSG00000109171	57606	SLAIN2	SLAIN motif family member 2	ENSG00000109171	4508.69	-0.35669	0.0688827	-5.17822	2.24015e-07	2.05765e-06	0.780954
ENSG00000150281	1489	CTF1	cardiotrophin 1	ENSG00000150281	163.575	0.829341	0.16016	5.17821	2.24031e-07	2.05765e-06	1.77687
ENSG00000119397	11064	CNTRL	centriolin	ENSG00000119397	1060.59	-0.481349	0.0929772	-5.17706	2.25409e-07	2.06799e-06	0.716308
ENSG00000171401	3860	KRT13	keratin 13	ENSG00000171401	213.25	0.78159	0.150969	5.17716	2.25294e-07	2.06799e-06	1.71902
ENSG00000160972	84988	PPP1R16A	protein phosphatase 1 regulatory subunit 16A	ENSG00000160972	10105.3	0.330101	0.0637707	5.17637	2.26242e-07	2.07445e-06	1.2571
ENSG00000143164	55827	DCAF6	DDB1 and CUL4 associated factor 6	ENSG00000143164	6241.72	0.26872	0.0519385	5.17381	2.29366e-07	2.10192e-06	1.20474
ENSG00000125817	1059	CENPB	centromere protein B	ENSG00000125817	19378.5	-0.245762	0.0475154	-5.17225	2.31287e-07	2.11833e-06	0.84337
ENSG00000126453	83596	BCL2L12	BCL2 like 12	ENSG00000126453	1885.91	-0.404311	0.078222	-5.16876	2.35646e-07	2.15705e-06	0.755597
ENSG00000276045	84876	ORAI1	ORAI calcium release-activated calcium modulator 1	ENSG00000276045	2365.73	-0.331268	0.0640972	-5.16822	2.36338e-07	2.16216e-06	0.794837
ENSG00000164403	134549	SHROOM1	shroom family member 1	ENSG00000164403	745.274	-0.620724	0.120131	-5.16706	2.37803e-07	2.17435e-06	0.650344
ENSG00000137692	84259	DCUN1D5	defective in cullin neddylation 1 domain containing 5	ENSG00000137692	7253.5	0.235731	0.0456304	5.16609	2.39041e-07	2.18445e-06	1.1775
ENSG00000089916	55668	GPATCH2L	G-patch domain containing 2 like	ENSG00000089916	3549.49	0.315913	0.0611874	5.16304	2.42967e-07	2.21908e-06	1.2448
ENSG00000168214	3516	RBPJ	recombination signal binding protein for immunoglobulin kappa J region	ENSG00000168214	3576.64	-0.342074	0.0662569	-5.16285	2.43224e-07	2.22018e-06	0.788906
ENSG00000256340	653190	ABCC6P1	ATP binding cassette subfamily C member 6 pseudogene 1	ENSG00000256340	46.3277	1.16788	0.226232	5.16232	2.43911e-07	2.22521e-06	2.24681
ENSG00000160867	2264	FGFR4	fibroblast growth factor receptor 4	ENSG00000160867	7272.14	-0.446683	0.0865852	-5.15889	2.48423e-07	2.2651e-06	0.733728
ENSG00000178597	768239	PSAPL1	prosaposin like 1	ENSG00000178597	225.826	0.867568	0.168178	5.15862	2.48781e-07	2.2671e-06	1.82458
ENSG00000158828	65018	PINK1	PTEN induced kinase 1	ENSG00000158828	2617.51	0.417474	0.0809957	5.15427	2.54615e-07	2.31897e-06	1.33559
ENSG00000163898	200879	LIPH	lipase H	ENSG00000163898	1002.63	0.475472	0.0922675	5.15319	2.56088e-07	2.33109e-06	1.39037
ENSG00000163346	57326	PBXIP1	PBX homeobox interacting protein 1	ENSG00000163346	3720.05	0.298915	0.058023	5.15165	2.58198e-07	2.34898e-06	1.23022
ENSG00000060339	55749	CCAR1	cell division cycle and apoptosis regulator 1	ENSG00000060339	8341.44	-0.414635	0.0805124	-5.14995	2.60558e-07	2.36807e-06	0.750209
ENSG00000185803	79581	SLC52A2	solute carrier family 52 member 2	ENSG00000185803	2959.17	-0.318454	0.0618366	-5.14993	2.60586e-07	2.36807e-06	0.801929
ENSG00000082781	3693	ITGB5	integrin subunit beta 5	ENSG00000082781	7937.63	0.300814	0.058431	5.14819	2.63017e-07	2.38882e-06	1.23184
ENSG00000180035	197407	ZNF48	zinc finger protein 48	ENSG00000180035	1875.35	-0.380893	0.0740096	-5.14653	2.65346e-07	2.40864e-06	0.767962
ENSG00000214736	100188893	TOMM6	translocase of outer mitochondrial membrane 6	ENSG00000214736	9052.29	0.31556	0.0613207	5.14607	2.66007e-07	2.4133e-06	1.24449
ENSG00000187193	4501	MT1X	metallothionein 1X	ENSG00000187193	239.873	-0.821133	0.159573	-5.14581	2.66376e-07	2.4153e-06	0.565997
ENSG00000144485	55502	HES6	hes family bHLH transcription factor 6	ENSG00000144485	3056.66	-0.376657	0.0732153	-5.14451	2.68218e-07	2.43065e-06	0.77022
ENSG00000172167	27085	MTBP	MDM2 binding protein	ENSG00000172167	444.688	-0.689743	0.134091	-5.14386	2.69154e-07	2.43778e-06	0.619964
ENSG00000072121	23503	ZFYVE26	zinc finger FYVE-type containing 26	ENSG00000072121	2510.07	-0.319813	0.0621785	-5.14346	2.69719e-07	2.44154e-06	0.801174
ENSG00000112357	5191	PEX7	peroxisomal biogenesis factor 7	ENSG00000112357	1018.89	-0.512824	0.0997094	-5.14318	2.70121e-07	2.44383e-06	0.700849
ENSG00000122545	989	SEPTIN7	septin 7	ENSG00000122545	12522.6	0.254092	0.0494358	5.13983	2.74981e-07	2.48641e-06	1.19258
ENSG00000196369	647135	SRGAP2B	SLIT-ROBO Rho GTPase activating protein 2B	ENSG00000196369	2339.98	-0.329399	0.0641075	-5.13822	2.77347e-07	2.50642e-06	0.795868
ENSG00000185591	6667	SP1	Sp1 transcription factor	ENSG00000185591	11357.6	-0.220303	0.0429185	-5.13306	2.85065e-07	2.57474e-06	0.858385
ENSG00000011007	6924	ELOA	elongin A	ENSG00000011007	4915.76	-0.247906	0.048302	-5.13242	2.86047e-07	2.58218e-06	0.842118
ENSG00000105655	51477	ISYNA1	inositol-3-phosphate synthase 1	ENSG00000105655	3760.73	0.3487	0.0679509	5.13165	2.87218e-07	2.59132e-06	1.27341
ENSG00000037897	4234	METTL1	methyltransferase like 1	ENSG00000037897	1371.22	-0.384964	0.0750336	-5.13055	2.88892e-07	2.60498e-06	0.765798
ENSG00000115947	5000	ORC4	origin recognition complex subunit 4	ENSG00000115947	13416.5	0.232273	0.045307	5.12664	2.94956e-07	2.65819e-06	1.17468
ENSG00000122679	10268	RAMP3	receptor activity modifying protein 3	ENSG00000122679	207.812	0.933	0.182055	5.12484	2.97792e-07	2.68226e-06	1.90924
ENSG00000140463	585	BBS4	Bardet-Biedl syndrome 4	ENSG00000140463	1432.31	-0.365722	0.0714081	-5.12157	3.02995e-07	2.72763e-06	0.776081
ENSG00000103550	400506	KNOP1	lysine rich nucleolar protein 1	ENSG00000103550	4295.89	-0.287748	0.0561891	-5.12106	3.03818e-07	2.73202e-06	0.81918
ENSG00000146410	113115	MTFR2	mitochondrial fission regulator 2	ENSG00000146410	585.035	-0.674256	0.131661	-5.12114	3.0369e-07	2.73202e-06	0.626655
ENSG00000197620	91966	EOLA1	endothelium and lymphocyte associated ASCH domain 1	ENSG00000197620	2538.67	0.310999	0.0607405	5.12013	3.05326e-07	2.74406e-06	1.24057
ENSG00000055130	8454	CUL1	cullin 1	ENSG00000055130	5505.34	-0.237932	0.0464779	-5.11924	3.0677e-07	2.75552e-06	0.84796
ENSG00000183111	389337	ARHGEF37	Rho guanine nucleotide exchange factor 37	ENSG00000183111	559.508	0.533885	0.104314	5.11806	3.08688e-07	2.77123e-06	1.44782
ENSG00000164331	57763	ANKRA2	ankyrin repeat family A member 2	ENSG00000164331	993.639	0.430369	0.0841183	5.11624	3.11694e-07	2.79667e-06	1.34758
ENSG00000167695	79850	TLCD3A	TLC domain containing 3A	ENSG00000167695	571.983	-0.509715	0.0996396	-5.11558	3.12779e-07	2.80487e-06	0.702361
ENSG00000002016	5893	RAD52	RAD52 homolog, DNA repair protein	ENSG00000002016	738.276	0.593531	0.116052	5.11437	3.14785e-07	2.82131e-06	1.50894
ENSG00000149798	10435	CDC42EP2	CDC42 effector protein 2	ENSG00000149798	324.092	-0.66709	0.130551	-5.10979	3.22521e-07	2.88906e-06	0.629776
ENSG00000267228	NA	NA	NA	ENSG00000267228	235.037	-0.716766	0.140289	-5.10921	3.23514e-07	2.89635e-06	0.60846
ENSG00000229180	493754	GS1-124K5.11	RAB guanine nucleotide exchange factor 1 pseudogene	ENSG00000229180	1521.38	-0.347269	0.0679873	-5.10785	3.25842e-07	2.9156e-06	0.786071
ENSG00000117151	1486	CTBS	chitobiase	ENSG00000117151	1150.94	0.477825	0.0935553	5.1074	3.26613e-07	2.9209e-06	1.39264
ENSG00000136463	51204	TACO1	translational activator of cytochrome c oxidase I	ENSG00000136463	5575.27	-0.30886	0.0605067	-5.10457	3.31556e-07	2.96347e-06	0.807279
ENSG00000180263	55785	FGD6	FYVE, RhoGEF and PH domain containing 6	ENSG00000180263	2064.5	-0.398129	0.078015	-5.10323	3.33897e-07	2.98277e-06	0.758842
ENSG00000188312	401541	CENPP	centromere protein P	ENSG00000188312	1161.32	-0.409829	0.0803372	-5.10136	3.37221e-07	3.01081e-06	0.752713
ENSG00000177732	6666	SOX12	SRY-box transcription factor 12	ENSG00000177732	6528.44	-0.307857	0.0603577	-5.10055	3.38674e-07	3.02213e-06	0.807841
ENSG00000107281	56654	NPDC1	neural proliferation, differentiation and control 1	ENSG00000107281	11614.2	0.261287	0.0512454	5.09874	3.41929e-07	3.0495e-06	1.19855
ENSG00000155893	92370	PXYLP1	2-phosphoxylose phosphatase 1	ENSG00000155893	168.523	-0.931528	0.182733	-5.09774	3.43726e-07	3.06385e-06	0.524303
ENSG00000172172	28998	MRPL13	mitochondrial ribosomal protein L13	ENSG00000172172	3225.82	-0.375757	0.0737119	-5.09764	3.43917e-07	3.06389e-06	0.770701
ENSG00000076248	7374	UNG	uracil DNA glycosylase	ENSG00000076248	6381.85	-0.306501	0.0601401	-5.09646	3.46068e-07	3.08136e-06	0.8086
ENSG00000177106	64787	EPS8L2	EPS8 like 2	ENSG00000177106	10619.8	0.493755	0.0968908	5.09599	3.46922e-07	3.08728e-06	1.4081
ENSG00000134287	377	ARF3	ADP ribosylation factor 3	ENSG00000134287	47540	0.194017	0.038085	5.09431	3.50023e-07	3.11318e-06	1.14394
ENSG00000116685	90231	KIAA2013	KIAA2013	ENSG00000116685	3873.59	-0.280856	0.0551382	-5.09366	3.51214e-07	3.12207e-06	0.823103
ENSG00000146063	90933	TRIM41	tripartite motif containing 41	ENSG00000146063	4409.43	0.357252	0.0701649	5.09161	3.55044e-07	3.1544e-06	1.28098
ENSG00000198909	4215	MAP3K3	mitogen-activated protein kinase kinase kinase 3	ENSG00000198909	5084.98	0.283756	0.0557596	5.08892	3.60105e-07	3.19762e-06	1.21736
ENSG00000168772	80319	CXXC4	CXXC finger protein 4	ENSG00000168772	280.95	0.807642	0.158714	5.08865	3.60612e-07	3.20038e-06	1.75035
ENSG00000235453	100129250	SMIM27	small integral membrane protein 27	ENSG00000235453	202.367	0.803945	0.15801	5.08792	3.62009e-07	3.21103e-06	1.74587
ENSG00000254087	4067	LYN	LYN proto-oncogene, Src family tyrosine kinase	ENSG00000254087	1348.1	-0.669419	0.131579	-5.08759	3.62652e-07	3.21499e-06	0.62876
ENSG00000121680	9409	PEX16	peroxisomal biogenesis factor 16	ENSG00000121680	3343.34	0.306065	0.060169	5.08676	3.64235e-07	3.22726e-06	1.23633
ENSG00000152904	9453	GGPS1	geranylgeranyl diphosphate synthase 1	ENSG00000152904	2653.29	-0.317207	0.062378	-5.08524	3.67165e-07	3.25146e-06	0.802622
ENSG00000155666	79831	KDM8	lysine demethylase 8	ENSG00000155666	444.024	0.540783	0.106354	5.08475	3.68113e-07	3.25809e-06	1.45476
ENSG00000087510	7022	TFAP2C	transcription factor AP-2 gamma	ENSG00000087510	15575.9	-0.35313	0.0694616	-5.08382	3.69915e-07	3.27226e-06	0.782884
ENSG00000102858	23295	MGRN1	mahogunin ring finger 1	ENSG00000102858	8862.15	0.345343	0.0679335	5.08354	3.70461e-07	3.27532e-06	1.27045
ENSG00000139734	81624	DIAPH3	diaphanous related formin 3	ENSG00000139734	866.201	-0.570587	0.112258	-5.0828	3.71908e-07	3.28633e-06	0.673343
ENSG00000168843	56884	FSTL5	follistatin like 5	ENSG00000168843	81.1145	1.03803	0.204258	5.08198	3.73525e-07	3.29883e-06	2.05343
ENSG00000104885	84444	DOT1L	DOT1 like histone lysine methyltransferase	ENSG00000104885	4133.24	-0.405368	0.0797902	-5.08043	3.7659e-07	3.3241e-06	0.755043
ENSG00000177425	5074	PAWR	pro-apoptotic WT1 regulator	ENSG00000177425	8034.48	-0.366758	0.0722128	-5.07885	3.79725e-07	3.34996e-06	0.775523
ENSG00000101276	113278	SLC52A3	solute carrier family 52 member 3	ENSG00000101276	622.157	0.624441	0.122957	5.07852	3.80381e-07	3.35393e-06	1.54161
ENSG00000162736	23385	NCSTN	nicastrin	ENSG00000162736	8162.41	0.245627	0.04841	5.07388	3.89792e-07	3.43505e-06	1.18561
ENSG00000184220	84319	CMSS1	cms1 ribosomal small subunit homolog	ENSG00000184220	1894.91	-0.354268	0.0698354	-5.07291	3.91784e-07	3.45075e-06	0.782266
ENSG00000124181	5335	PLCG1	phospholipase C gamma 1	ENSG00000124181	20499.9	0.789831	0.15579	5.06985	3.98122e-07	3.50467e-06	1.72887
ENSG00000156299	7074	TIAM1	TIAM Rac1 associated GEF 1	ENSG00000156299	3490.04	-0.343326	0.0677235	-5.06953	3.98799e-07	3.50874e-06	0.788222
ENSG00000177479	10425	ARIH2	ariadne RBR E3 ubiquitin protein ligase 2	ENSG00000177479	4857.15	-0.308546	0.0609039	-5.06611	4.06019e-07	3.56847e-06	0.807455
ENSG00000196312	84278	MFSD14C	major facilitator superfamily domain containing 14C	ENSG00000196312	2580.52	0.371049	0.0732414	5.06611	4.06025e-07	3.56847e-06	1.29329
ENSG00000073008	5817	PVR	PVR cell adhesion molecule	ENSG00000073008	2477.67	-0.403953	0.0797505	-5.06521	4.07956e-07	3.58351e-06	0.755785
ENSG00000160606	116238	TLCD1	TLC domain containing 1	ENSG00000160606	1572	-0.411831	0.0813225	-5.06417	4.1018e-07	3.60111e-06	0.751669
ENSG00000065600	55248	PACC1	proton activated chloride channel 1	ENSG00000065600	439.829	-0.549177	0.108471	-5.06288	4.12979e-07	3.61595e-06	0.68341
ENSG00000115677	3069	HDLBP	high density lipoprotein binding protein	ENSG00000115677	71587.6	-0.225665	0.0445714	-5.06301	4.12685e-07	3.61595e-06	0.855201
ENSG00000119411	54836	BSPRY	B-box and SPRY domain containing	ENSG00000119411	3341.72	-0.291259	0.0575274	-5.06297	4.12775e-07	3.61595e-06	0.817188
ENSG00000151466	132320	SCLT1	sodium channel and clathrin linker 1	ENSG00000151466	897.264	-0.438014	0.086512	-5.06305	4.12611e-07	3.61595e-06	0.73815
ENSG00000185753	159013	CXorf38	chromosome X open reading frame 38	ENSG00000185753	2022.83	0.332119	0.0655938	5.06327	4.12118e-07	3.61595e-06	1.25886
ENSG00000168282	4247	MGAT2	alpha-1,6-mannosyl-glycoprotein 2-beta-N-acetylglucosaminyltransferase	ENSG00000168282	4040.78	-0.259041	0.0511696	-5.0624	4.14008e-07	3.62302e-06	0.835643
ENSG00000183665	55039	TRMT12	tRNA methyltransferase 12 homolog	ENSG00000183665	3900.88	-0.267851	0.0529211	-5.06132	4.16358e-07	3.64162e-06	0.830556
ENSG00000184709	389816	LRRC26	leucine rich repeat containing 26	ENSG00000184709	930.957	-0.507171	0.100209	-5.06114	4.16747e-07	3.64307e-06	0.703601
ENSG00000115970	63892	THADA	THADA armadillo repeat containing	ENSG00000115970	3719.23	0.331205	0.0654424	5.06101	4.17031e-07	3.64361e-06	1.25806
ENSG00000033327	9846	GAB2	GRB2 associated binding protein 2	ENSG00000033327	2525.42	-0.406108	0.0802465	-5.06076	4.17595e-07	3.64658e-06	0.754656
ENSG00000160049	1676	DFFA	DNA fragmentation factor subunit alpha	ENSG00000160049	2989.27	-0.337272	0.0666784	-5.0582	4.23242e-07	3.69194e-06	0.791536
ENSG00000183617	116541	MRPL54	mitochondrial ribosomal protein L54	ENSG00000183617	1841.34	0.368387	0.0728283	5.0583	4.23018e-07	3.69194e-06	1.29091
ENSG00000162664	284695	ZNF326	zinc finger protein 326	ENSG00000162664	2135.77	-0.349434	0.0691064	-5.05646	4.27114e-07	3.72372e-06	0.784892
ENSG00000099337	9424	KCNK6	potassium two pore domain channel subfamily K member 6	ENSG00000099337	3833.54	-0.345132	0.0682625	-5.05596	4.28224e-07	3.7314e-06	0.787236
ENSG00000169756	3987	LIMS1	LIM zinc finger domain containing 1	ENSG00000169756	3723.47	-0.350675	0.0693745	-5.05482	4.30797e-07	3.75183e-06	0.784217
ENSG00000099284	55506	MACROH2A2	macroH2A.2 histone	ENSG00000099284	1376.1	-0.387043	0.0765715	-5.05466	4.31164e-07	3.75302e-06	0.764696
ENSG00000204130	55680	RUFY2	RUN and FYVE domain containing 2	ENSG00000204130	1423.34	-0.367233	0.0726753	-5.05307	4.34765e-07	3.78234e-06	0.775268
ENSG00000149823	738	VPS51	VPS51 subunit of GARP complex	ENSG00000149823	6943.03	-0.261894	0.0518755	-5.04852	4.45243e-07	3.86937e-06	0.833992
ENSG00000197448	373156	GSTK1	glutathione S-transferase kappa 1	ENSG00000197448	2472.94	-0.350427	0.0694111	-5.04858	4.45112e-07	3.86937e-06	0.784352
ENSG00000182575	11248	NXPH3	neurexophilin 3	ENSG00000182575	139.355	-0.92513	0.183284	-5.04751	4.47598e-07	3.88777e-06	0.526633
ENSG00000013588	9052	GPRC5A	G protein-coupled receptor class C group 5 member A	ENSG00000013588	4881.6	-0.465135	0.0921725	-5.04636	4.5031e-07	3.90924e-06	0.724403
ENSG00000186918	55893	ZNF395	zinc finger protein 395	ENSG00000186918	2422.64	-0.405009	0.080293	-5.04414	4.55576e-07	3.95285e-06	0.755232
ENSG00000116679	10625	IVNS1ABP	influenza virus NS1A binding protein	ENSG00000116679	6879.99	-0.254795	0.0505153	-5.04391	4.56111e-07	3.95539e-06	0.838106
ENSG00000120885	1191	CLU	clusterin	ENSG00000120885	16672.2	0.341067	0.0676345	5.04279	4.5879e-07	3.97651e-06	1.26669
ENSG00000115128	51639	SF3B6	splicing factor 3b subunit 6	ENSG00000115128	5687.45	0.296899	0.0588924	5.04139	4.62166e-07	4.00364e-06	1.2285
ENSG00000115694	10494	STK25	serine/threonine kinase 25	ENSG00000115694	6587.3	0.251891	0.0499672	5.04112	4.62816e-07	4.00714e-06	1.19077
ENSG00000185800	1762	DMWD	DM1 locus, WD repeat containing	ENSG00000185800	3298.4	-0.28908	0.0573497	-5.04066	4.63934e-07	4.01469e-06	0.818424
ENSG00000198925	79065	ATG9A	autophagy related 9A	ENSG00000198925	6346.23	0.281933	0.0559369	5.0402	4.65041e-07	4.02213e-06	1.21582
ENSG00000179820	91663	MYADM	myeloid associated differentiation marker	ENSG00000179820	1839.28	-0.453	0.0899795	-5.03448	4.79136e-07	4.14185e-06	0.730522
ENSG00000123739	81579	PLA2G12A	phospholipase A2 group XIIA	ENSG00000123739	5041.57	-0.278509	0.0553215	-5.03438	4.7939e-07	4.14185e-06	0.824442
ENSG00000077312	6626	SNRPA	small nuclear ribonucleoprotein polypeptide A	ENSG00000077312	4849.42	-0.283008	0.0562338	-5.0327	4.83627e-07	4.17624e-06	0.821876
ENSG00000105771	56006	SMG9	SMG9 nonsense mediated mRNA decay factor	ENSG00000105771	3052.36	-0.340026	0.0675721	-5.03205	4.85274e-07	4.18825e-06	0.790027
ENSG00000121966	7852	CXCR4	C-X-C motif chemokine receptor 4	ENSG00000121966	3661.49	0.29894	0.0594249	5.03055	4.89066e-07	4.21874e-06	1.23024
ENSG00000149646	140894	CNBD2	cyclic nucleotide binding domain containing 2	ENSG00000149646	260.411	0.710368	0.141222	5.03016	4.90076e-07	4.22522e-06	1.63622
ENSG00000084774	790	CAD	carbamoyl-phosphate synthetase 2, aspartate transcarbamylase, and dihydroorotase	ENSG00000084774	6684.74	-0.41434	0.0823795	-5.02964	4.9139e-07	4.23431e-06	0.750363
ENSG00000178409	57673	BEND3	BEN domain containing 3	ENSG00000178409	790.661	-0.490634	0.0975648	-5.0288	4.9357e-07	4.25085e-06	0.711712
ENSG00000160193	10785	WDR4	WD repeat domain 4	ENSG00000160193	1340.18	-0.360104	0.0716326	-5.0271	4.97945e-07	4.28626e-06	0.779108
ENSG00000101365	3420	IDH3B	isocitrate dehydrogenase (NAD(+)) 3 non-catalytic subunit beta	ENSG00000101365	3510.62	-0.261463	0.0520135	-5.02684	4.98633e-07	4.28993e-06	0.834241
ENSG00000079332	56681	SAR1A	secretion associated Ras related GTPase 1A	ENSG00000079332	7672.06	-0.319429	0.063549	-5.0265	4.99516e-07	4.29526e-06	0.801387
ENSG00000107099	81704	DOCK8	dedicator of cytokinesis 8	ENSG00000107099	630.59	0.708965	0.141057	5.02609	5.00574e-07	4.30209e-06	1.63463
ENSG00000066583	51015	ISOC1	isochorismatase domain containing 1	ENSG00000066583	4572.89	-0.363236	0.072291	-5.02463	5.04411e-07	4.33278e-06	0.777419
ENSG00000065457	23536	ADAT1	adenosine deaminase tRNA specific 1	ENSG00000065457	7443.81	-0.273461	0.0544286	-5.02422	5.05481e-07	4.33857e-06	0.827332
ENSG00000131873	22856	CHSY1	chondroitin sulfate synthase 1	ENSG00000131873	4181.91	-0.255801	0.050914	-5.02417	5.05617e-07	4.33857e-06	0.837522
ENSG00000270629	25832	NBPF14	NBPF member 14	ENSG00000270629	12055	-0.2667	0.0530955	-5.02303	5.08622e-07	4.36206e-06	0.831219
ENSG00000101871	4281	MID1	midline 1	ENSG00000101871	244.241	0.798064	0.158942	5.02111	5.13738e-07	4.40363e-06	1.73877
ENSG00000165487	221154	MICU2	mitochondrial calcium uptake 2	ENSG00000165487	6095.56	0.263031	0.0523962	5.02004	5.16609e-07	4.42487e-06	1.2
ENSG00000213186	286827	TRIM59	tripartite motif containing 59	ENSG00000213186	1806.06	-0.410424	0.081758	-5.01998	5.1676e-07	4.42487e-06	0.752402
ENSG00000112576	896	CCND3	cyclin D3	ENSG00000112576	7723.56	0.322263	0.0642135	5.01862	5.20443e-07	4.45407e-06	1.25029
ENSG00000142188	757	TMEM50B	transmembrane protein 50B	ENSG00000142188	4383.62	0.307568	0.0612994	5.01746	5.23586e-07	4.47862e-06	1.23762
ENSG00000176890	7298	TYMS	thymidylate synthetase	ENSG00000176890	4786.76	-0.29083	0.0579682	-5.01706	5.24679e-07	4.48562e-06	0.817432
ENSG00000182197	2131	EXT1	exostosin glycosyltransferase 1	ENSG00000182197	1988.95	-0.320736	0.0639838	-5.01277	5.36532e-07	4.58455e-06	0.800662
ENSG00000184281	10078	TSSC4	tumor suppressing subtransferable candidate 4	ENSG00000184281	2574.05	0.309427	0.0617665	5.00962	5.45364e-07	4.65758e-06	1.23922
ENSG00000115325	1796	DOK1	docking protein 1	ENSG00000115325	127.478	-0.888193	0.177375	-5.00742	5.5165e-07	4.70879e-06	0.54029
ENSG00000166845	162681	C18orf54	chromosome 18 open reading frame 54	ENSG00000166845	601.35	-0.562833	0.11242	-5.0065	5.54291e-07	4.72887e-06	0.676972
ENSG00000274180	256302	NATD1	N-acetyltransferase domain containing 1	ENSG00000274180	739.172	0.513827	0.102646	5.00581	5.56262e-07	4.74321e-06	1.42783
ENSG00000160194	4731	NDUFV3	NADH:ubiquinone oxidoreductase subunit V3	ENSG00000160194	5801.39	-0.252237	0.0503914	-5.00556	5.56992e-07	4.74695e-06	0.839593
ENSG00000166913	7529	YWHAB	tyrosine 3-monooxygenase/tryptophan 5-monooxygenase activation protein beta	ENSG00000166913	44691.5	0.265408	0.0530276	5.0051	5.58336e-07	4.75591e-06	1.20198
ENSG00000106105	2617	GARS1	glycyl-tRNA synthetase 1	ENSG00000106105	17870.6	-0.307659	0.0614846	-5.00384	5.61986e-07	4.78451e-06	0.807952
ENSG00000105388	1048	CEACAM5	CEA cell adhesion molecule 5	ENSG00000105388	11058.6	0.422917	0.0845213	5.00367	5.6248e-07	4.78622e-06	1.34064
ENSG00000085741	7481	WNT11	Wnt family member 11	ENSG00000085741	1599.43	0.539435	0.107901	4.99933	5.75311e-07	4.89284e-06	1.4534
ENSG00000100300	706	TSPO	translocator protein	ENSG00000100300	662.34	0.506111	0.101256	4.99834	5.78269e-07	4.91544e-06	1.42022
ENSG00000138413	3417	IDH1	isocitrate dehydrogenase (NADP(+)) 1	ENSG00000138413	9768.99	-0.395609	0.0791752	-4.99663	5.83414e-07	4.95659e-06	0.760168
ENSG00000215883	606495	CYB5RL	cytochrome b5 reductase like	ENSG00000215883	583.621	-0.60502	0.121093	-4.99633	5.84325e-07	4.96174e-06	0.657462
ENSG00000132970	10810	WASF3	WASP family member 3	ENSG00000132970	1567.77	0.39509	0.0791437	4.99205	5.97417e-07	5.06764e-06	1.31502
ENSG00000266028	23380	SRGAP2	SLIT-ROBO Rho GTPase activating protein 2	ENSG00000266028	5809.19	-0.42916	0.0859675	-4.99212	5.97189e-07	5.06764e-06	0.742694
ENSG00000163006	165055	CCDC138	coiled-coil domain containing 138	ENSG00000163006	510.656	-0.583581	0.11692	-4.9913	5.9973e-07	5.08462e-06	0.667305
ENSG00000150756	134145	ATPSCKMT	ATP synthase c subunit lysine N-methyltransferase	ENSG00000150756	2260.89	-0.326945	0.065507	-4.991	6.0068e-07	5.09003e-06	0.797223
ENSG00000110880	23603	CORO1C	coronin 1C	ENSG00000110880	8360.16	-0.327773	0.0656868	-4.98994	6.03988e-07	5.11539e-06	0.796765
ENSG00000154654	4685	NCAM2	neural cell adhesion molecule 2	ENSG00000154654	7803.39	0.367687	0.0736986	4.98906	6.06732e-07	5.13597e-06	1.29028
ENSG00000160446	84885	ZDHHC12	zinc finger DHHC-type palmitoyltransferase 12	ENSG00000160446	6314.47	-0.263365	0.0527943	-4.98851	6.0846e-07	5.14792e-06	0.833142
ENSG00000164934	25879	DCAF13	DDB1 and CUL4 associated factor 13	ENSG00000164934	12146.1	0.219945	0.0441004	4.98738	6.1205e-07	5.17562e-06	1.16469
ENSG00000142657	5226	PGD	phosphogluconate dehydrogenase	ENSG00000142657	33974.2	-0.288069	0.0577795	-4.98566	6.17521e-07	5.21917e-06	0.818998
ENSG00000166169	27343	POLL	DNA polymerase lambda	ENSG00000166169	1817.2	0.349631	0.0701471	4.98425	6.22026e-07	5.25453e-06	1.27423
ENSG00000150471	23284	ADGRL3	adhesion G protein-coupled receptor L3	ENSG00000150471	532.852	0.509675	0.102295	4.9824	6.28012e-07	5.30234e-06	1.42373
ENSG00000184828	201501	ZBTB7C	zinc finger and BTB domain containing 7C	ENSG00000184828	281.654	0.791223	0.158813	4.98209	6.29011e-07	5.30803e-06	1.73054
ENSG00000137193	5292	PIM1	Pim-1 proto-oncogene, serine/threonine kinase	ENSG00000137193	435.26	-0.639179	0.128365	-4.97938	6.37876e-07	5.37728e-06	0.642078
ENSG00000176171	664	BNIP3	BCL2 interacting protein 3	ENSG00000176171	4801.16	-0.2881	0.0578581	-4.97942	6.37744e-07	5.37728e-06	0.81898
ENSG00000115053	4691	NCL	nucleolin	ENSG00000115053	66894	-0.187448	0.037653	-4.9783	6.41437e-07	5.40451e-06	0.878158
ENSG00000126749	10436	EMG1	EMG1 N1-specific pseudouridine methyltransferase	ENSG00000126749	2958.66	-0.323595	0.0650063	-4.9779	6.42781e-07	5.41024e-06	0.799076
ENSG00000151445	63894	VIPAS39	VPS33B interacting protein, apical-basolateral polarity regulator, spe-39 homolog	ENSG00000151445	3243.03	0.270146	0.0542686	4.97795	6.42628e-07	5.41024e-06	1.20593
ENSG00000033011	56052	ALG1	ALG1 chitobiosyldiphosphodolichol beta-mannosyltransferase	ENSG00000033011	3209.44	-0.331727	0.0666449	-4.97753	6.43998e-07	5.41769e-06	0.794585
ENSG00000166347	1528	CYB5A	cytochrome b5 type A	ENSG00000166347	4343.57	0.343944	0.0691167	4.97628	6.48189e-07	5.45013e-06	1.26922
ENSG00000085644	7760	ZNF213	zinc finger protein 213	ENSG00000085644	2143.18	-0.307346	0.0617737	-4.97535	6.51294e-07	5.47342e-06	0.808127
ENSG00000186480	3638	INSIG1	insulin induced gene 1	ENSG00000186480	14760.4	-0.430037	0.0864464	-4.97461	6.53799e-07	5.49165e-06	0.742243
ENSG00000143387	1513	CTSK	cathepsin K	ENSG00000143387	709.66	0.502414	0.100998	4.9745	6.54176e-07	5.49198e-06	1.41658
ENSG00000082212	4200	ME2	malic enzyme 2	ENSG00000082212	1124.96	-0.387189	0.0778563	-4.97313	6.58801e-07	5.52512e-06	0.764618
ENSG00000203685	375057	STUM	stum, mechanosensory transduction mediator homolog	ENSG00000203685	663.856	0.76591	0.154007	4.97321	6.58529e-07	5.52512e-06	1.70044
ENSG00000205609	728689	EIF3CL	eukaryotic translation initiation factor 3 subunit C like	ENSG00000205609	908.689	0.631122	0.126913	4.97289	6.5963e-07	5.52923e-06	1.54877
ENSG00000214194	401397	SMIM30	small integral membrane protein 30	ENSG00000214194	907.156	0.487784	0.0981626	4.96915	6.72476e-07	5.63402e-06	1.40229
ENSG00000051341	10721	POLQ	DNA polymerase theta	ENSG00000051341	2094.47	-0.390228	0.0785459	-4.96815	6.75933e-07	5.66007e-06	0.763009
ENSG00000128408	26150	RIBC2	RIB43A domain with coiled-coils 2	ENSG00000128408	352.003	-0.606979	0.122202	-4.96701	6.79938e-07	5.69069e-06	0.65657
ENSG00000137720	64776	C11orf1	chromosome 11 open reading frame 1	ENSG00000137720	388.699	0.580657	0.116934	4.96567	6.84651e-07	5.72719e-06	1.49553
ENSG00000162714	84838	ZNF496	zinc finger protein 496	ENSG00000162714	1493.3	-0.365743	0.0736649	-4.96495	6.87173e-07	5.74535e-06	0.776069
ENSG00000139324	160418	TMTC3	transmembrane O-mannosyltransferase targeting cadherins 3	ENSG00000139324	6973.42	0.398317	0.0802283	4.9648	6.8773e-07	5.74607e-06	1.31797
ENSG00000168615	8754	ADAM9	ADAM metallopeptidase domain 9	ENSG00000168615	8401.43	-0.275169	0.0554248	-4.96473	6.87965e-07	5.74607e-06	0.826353
ENSG00000103126	8312	AXIN1	axin 1	ENSG00000103126	3544.06	-0.308263	0.0620932	-4.96451	6.88734e-07	5.74955e-06	0.807614
ENSG00000204304	5089	PBX2	PBX homeobox 2	ENSG00000204304	3498.53	0.377421	0.0760662	4.96174	6.98653e-07	5.82937e-06	1.29902
ENSG00000076984	5609	MAP2K7	mitogen-activated protein kinase kinase 7	ENSG00000076984	2949.28	0.329689	0.0665017	4.9576	7.13695e-07	5.95184e-06	1.25674
ENSG00000138119	26509	MYOF	myoferlin	ENSG00000138119	51529.2	0.264536	0.0533804	4.95567	7.20819e-07	6.00728e-06	1.20125
ENSG00000173818	284131	ENDOV	endonuclease V	ENSG00000173818	1646.33	0.365605	0.0737777	4.9555	7.21448e-07	6.00728e-06	1.28842
ENSG00000198663	221477	C6orf89	chromosome 6 open reading frame 89	ENSG00000198663	10790.3	-0.253265	0.0511068	-4.95559	7.21102e-07	6.00728e-06	0.838996
ENSG00000197548	10533	ATG7	autophagy related 7	ENSG00000197548	1818.54	-0.321033	0.0647851	-4.95535	7.22006e-07	6.00886e-06	0.800497
ENSG00000129595	64097	EPB41L4A	erythrocyte membrane protein band 4.1 like 4A	ENSG00000129595	1281.68	0.425225	0.0858533	4.95292	7.31069e-07	6.08119e-06	1.34278
ENSG00000075702	284403	WDR62	WD repeat domain 62	ENSG00000075702	2821.03	-0.519639	0.104932	-4.95214	7.34013e-07	6.10256e-06	0.697546
ENSG00000166886	4665	NAB2	NGFI-A binding protein 2	ENSG00000166886	6406.51	-0.431014	0.0870442	-4.95166	7.35826e-07	6.11451e-06	0.741741
ENSG00000171604	51523	CXXC5	CXXC finger protein 5	ENSG00000171604	13136.7	-0.303748	0.0613611	-4.95017	7.41483e-07	6.15839e-06	0.810145
ENSG00000117411	8704	B4GALT2	beta-1,4-galactosyltransferase 2	ENSG00000117411	1800.41	-0.325515	0.065772	-4.94914	7.45409e-07	6.18784e-06	0.798013
ENSG00000145687	23635	SSBP2	single stranded DNA binding protein 2	ENSG00000145687	3670.71	0.271608	0.0548836	4.9488	7.46723e-07	6.19559e-06	1.20715
ENSG00000184564	84189	SLITRK6	SLIT and NTRK like family member 6	ENSG00000184564	9103.14	-0.332513	0.0671979	-4.94827	7.48776e-07	6.20947e-06	0.794152
ENSG00000155506	23367	LARP1	La ribonucleoprotein 1, translational regulator	ENSG00000155506	26392.8	-0.219836	0.0444312	-4.94778	7.50649e-07	6.22184e-06	0.858663
ENSG00000165730	219736	STOX1	storkhead box 1	ENSG00000165730	417.25	-0.550818	0.111336	-4.94734	7.52353e-07	6.2328e-06	0.682633
ENSG00000171298	2548	GAA	glucosidase alpha, acid	ENSG00000171298	8970.37	-0.231148	0.0467663	-4.94261	7.70823e-07	6.38257e-06	0.851957
ENSG00000153094	10018	BCL2L11	BCL2 like 11	ENSG00000153094	3277.4	-0.301676	0.0610784	-4.93916	7.84604e-07	6.49338e-06	0.811309
ENSG00000110400	5818	NECTIN1	nectin cell adhesion molecule 1	ENSG00000110400	10717.4	-0.207709	0.0420614	-4.93825	7.88279e-07	6.52049e-06	0.865911
ENSG00000271425	100132406	NBPF10	NBPF member 10	ENSG00000271425	2408.65	-0.31849	0.0645151	-4.93667	7.9468e-07	6.57011e-06	0.801909
ENSG00000132329	10267	RAMP1	receptor activity modifying protein 1	ENSG00000132329	187.121	0.785223	0.159094	4.9356	7.99027e-07	6.6027e-06	1.72336
ENSG00000185306	115749	C12orf56	chromosome 12 open reading frame 56	ENSG00000185306	454.127	-0.633349	0.12834	-4.93492	8.01834e-07	6.62254e-06	0.644678
ENSG00000106049	11112	HIBADH	3-hydroxyisobutyrate dehydrogenase	ENSG00000106049	2531.52	-0.347986	0.070542	-4.93303	8.09622e-07	6.68347e-06	0.78568
ENSG00000154767	7508	XPC	XPC complex subunit, DNA damage recognition and repair factor	ENSG00000154767	4256.98	0.311516	0.0631666	4.93166	8.15346e-07	6.72732e-06	1.24101
ENSG00000100083	26088	GGA1	golgi associated, gamma adaptin ear containing, ARF binding protein 1	ENSG00000100083	7213.15	0.389416	0.0789933	4.92974	8.23407e-07	6.79041e-06	1.30986
ENSG00000013583	50865	HEBP1	heme binding protein 1	ENSG00000013583	1455.74	-0.390655	0.0792848	-4.92723	8.34045e-07	6.87465e-06	0.762783
ENSG00000112742	7272	TTK	TTK protein kinase	ENSG00000112742	2370.04	-0.342853	0.0696125	-4.92517	8.42885e-07	6.94401e-06	0.78848
ENSG00000075624	60	ACTB	actin beta	ENSG00000075624	250697	-0.247963	0.0503531	-4.92448	8.4587e-07	6.96382e-06	0.842085
ENSG00000156587	9246	UBE2L6	ubiquitin conjugating enzyme E2 L6	ENSG00000156587	483.523	0.631431	0.128225	4.92441	8.46143e-07	6.96382e-06	1.5491
ENSG00000152503	55521	TRIM36	tripartite motif containing 36	ENSG00000152503	1976.68	-0.355828	0.0722682	-4.92371	8.49167e-07	6.98518e-06	0.781421
ENSG00000151503	23310	NCAPD3	non-SMC condensin II complex subunit D3	ENSG00000151503	2607.81	-0.358139	0.0727518	-4.92276	8.53342e-07	7.01599e-06	0.78017
ENSG00000121691	847	CAT	catalase	ENSG00000121691	2275.92	-0.362974	0.073743	-4.92215	8.55976e-07	7.03409e-06	0.77756
ENSG00000117226	2635	GBP3	guanylate binding protein 3	ENSG00000117226	67.1376	1.0229	0.207824	4.92197	8.56795e-07	7.03728e-06	2.03201
ENSG00000166415	256764	WDR72	WD repeat domain 72	ENSG00000166415	3858.65	0.279095	0.0567322	4.91951	8.67607e-07	7.1225e-06	1.21343
ENSG00000164134	80155	NAA15	N-alpha-acetyltransferase 15, NatA auxiliary subunit	ENSG00000164134	8261.54	0.243471	0.0495254	4.91608	8.82944e-07	7.24476e-06	1.18384
ENSG00000196363	11091	WDR5	WD repeat domain 5	ENSG00000196363	6401.15	-0.269988	0.0549443	-4.91385	8.93039e-07	7.32391e-06	0.829326
ENSG00000265354	100287932	TIMM23	translocase of inner mitochondrial membrane 23	ENSG00000265354	7076.47	0.267367	0.0544286	4.91225	9.00391e-07	7.38049e-06	1.20361
ENSG00000161692	80174	DBF4B	DBF4 zinc finger B	ENSG00000161692	706.68	-0.64576	0.13156	-4.9085	9.17762e-07	7.5191e-06	0.639156
ENSG00000086062	2683	B4GALT1	beta-1,4-galactosyltransferase 1	ENSG00000086062	12846.5	-0.368069	0.0749897	-4.90827	9.18839e-07	7.52414e-06	0.774819
ENSG00000053372	51154	MRTO4	MRT4 homolog, ribosome maturation factor	ENSG00000053372	3257.38	-0.264746	0.0539507	-4.90719	9.23928e-07	7.56203e-06	0.832345
ENSG00000004975	1856	DVL2	dishevelled segment polarity protein 2	ENSG00000004975	2592.6	-0.344578	0.0702722	-4.90347	9.41597e-07	7.70278e-06	0.787539
ENSG00000149262	92105	INTS4	integrator complex subunit 4	ENSG00000149262	2832.05	0.307342	0.0626863	4.90285	9.44543e-07	7.723e-06	1.23743
ENSG00000064932	22904	SBNO2	strawberry notch homolog 2	ENSG00000064932	8518.88	-0.386424	0.0788179	-4.90274	9.45083e-07	7.72354e-06	0.765024
ENSG00000114120	55186	SLC25A36	solute carrier family 25 member 36	ENSG00000114120	8153.15	-0.364435	0.0743385	-4.90237	9.46876e-07	7.73432e-06	0.776773
[truncated: 3,998 more rows]

## Sheet: p<0.05_FC<0.5> n=675
Differentially expressed genes in MCF7 AR-isolated BCSCs after 4 days GSK591 (500nM)
p-adj < 0.05, FC <0.5>
ENSEMBL	ENTREZID	SYMBOL	GENENAME	GeneID	Base mean	log2(FC)	StdErr	Wald-Stats	P-value	P-adj	FoldChange
ENSG00000159388	7832	BTG2	BTG anti-proliferation factor 2	ENSG00000159388	1894.24	1.41449	0.0641407	22.0529	8.96416e-108	1.46223e-103	2.66565
ENSG00000107796	59	ACTA2	actin alpha 2, smooth muscle	ENSG00000107796	673.01	2.17683	0.0999835	21.7719	4.28425e-105	3.49423e-101	4.52159
ENSG00000124762	1026	CDKN1A	cyclin dependent kinase inhibitor 1A	ENSG00000124762	31179.2	1.41373	0.0733608	19.2709	9.43164e-83	3.07698e-79	2.66424
ENSG00000185088	51065	RPS27L	ribosomal protein S27 like	ENSG00000185088	7478.34	0.898933	0.0485644	18.5101	1.71085e-76	4.65124e-73	1.86469
ENSG00000163141	149428	BNIPL	BCL2 interacting protein like	ENSG00000163141	1044.21	1.82924	0.0997122	18.3452	3.60906e-75	8.41013e-72	3.55349
ENSG00000145022	6988	TCTA	T cell leukemia translocation altered	ENSG00000145022	2439.48	1.05874	0.0592483	17.8695	2.03773e-71	4.15493e-68	2.08311
ENSG00000145833	9879	DDX46	DEAD-box helicase 46	ENSG00000145833	14212.3	0.767107	0.0430466	17.8204	4.91063e-71	8.90024e-68	1.70185
ENSG00000183010	5831	PYCR1	pyrroline-5-carboxylate reductase 1	ENSG00000183010	6066.06	-1.05334	0.0597567	-17.6272	1.52399e-69	2.48592e-66	0.48185
ENSG00000014138	23649	POLA2	DNA polymerase alpha 2, accessory subunit	ENSG00000014138	2892.45	-1.05186	0.0601253	-17.4944	1.57999e-68	2.34298e-65	0.482347
ENSG00000171848	6241	RRM2	ribonucleotide reductase regulatory subunit M2	ENSG00000171848	13713.7	-1.29789	0.0743792	-17.4497	3.46304e-68	4.70742e-65	0.40672
ENSG00000172243	64581	CLEC7A	C-type lectin domain containing 7A	ENSG00000172243	567.503	1.90411	0.110189	17.2804	6.60738e-67	8.29074e-64	3.74278
ENSG00000198483	148741	ANKRD35	ankyrin repeat domain 35	ENSG00000198483	3154.9	1.09512	0.0640099	17.1086	1.27986e-65	1.49122e-62	2.13631
ENSG00000117360	9129	PRPF3	pre-mRNA processing factor 3	ENSG00000117360	20394.6	1.11471	0.066188	16.8416	1.20928e-63	1.31505e-60	2.16552
ENSG00000112773	55603	TENT5A	terminal nucleotidyltransferase 5A	ENSG00000112773	7399.37	0.843785	0.0502449	16.7935	2.72517e-63	2.77831e-60	1.79475
ENSG00000143458	126626	GABPB2	GA binding protein transcription factor subunit beta 2	ENSG00000143458	2544.24	-1.03712	0.062716	-16.5368	1.99229e-61	1.80546e-58	0.487298
ENSG00000026103	355	FAS	Fas cell surface death receptor	ENSG00000026103	602.874	1.83806	0.112397	16.3533	4.11966e-60	3.53684e-57	3.57528
ENSG00000135454	2583	B4GALNT1	beta-1,4-N-acetyl-galactosaminyltransferase 1	ENSG00000135454	3507.33	-1.12485	0.0704018	-15.9775	1.83296e-57	1.49496e-54	0.458551
ENSG00000147255	3547	IGSF1	immunoglobulin superfamily member 1	ENSG00000147255	6960.15	1.40296	0.0885684	15.8404	1.63766e-56	1.27207e-53	2.64443
ENSG00000178726	7056	THBD	thrombomodulin	ENSG00000178726	4385.5	1.1642	0.0742821	15.6727	2.32346e-55	1.64784e-52	2.24109
ENSG00000143401	81611	ANP32E	acidic nuclear phosphoprotein 32 family member E	ENSG00000143401	6498.33	-1.08047	0.0695167	-15.5426	1.7868e-54	1.21443e-51	0.472875
ENSG00000206075	5268	SERPINB5	serpin family B member 5	ENSG00000206075	1469.17	1.57746	0.104549	15.0883	1.93459e-51	1.26228e-48	2.98445
ENSG00000196365	9361	LONP1	lon peptidase 1, mitochondrial	ENSG00000196365	8482.06	0.644511	0.0439643	14.6599	1.16511e-48	7.03898e-46	1.56321
ENSG00000198682	9060	PAPSS2	3'-phosphoadenosine 5'-phosphosulfate synthase 2	ENSG00000198682	12956.4	0.906153	0.0627749	14.4349	3.11903e-47	1.7544e-44	1.87404
ENSG00000243566	105375355	UPK3B	uroplakin 3B	ENSG00000243566	1571.86	1.41819	0.0984249	14.4088	4.55272e-47	2.47546e-44	2.6725
ENSG00000124067	6560	SLC12A4	solute carrier family 12 member 4	ENSG00000124067	1029.91	1.30483	0.0912518	14.2993	2.21067e-46	1.12689e-43	2.47055
ENSG00000180155	66004	LYNX1	Ly6/neurotoxin 1	ENSG00000180155	1681.25	1.00641	0.0705391	14.2674	3.4923e-46	1.72626e-43	2.00891
ENSG00000069535	4129	MAOB	monoamine oxidase B	ENSG00000069535	5586.45	1.4	0.0984652	14.2182	7.06136e-46	3.38779e-43	2.63902
ENSG00000235106	266655	BRD3OS	BRD3 opposite strand	ENSG00000235106	3280.79	0.767441	0.05411	14.183	1.16774e-45	5.44233e-43	1.70225
ENSG00000163071	132671	SPATA18	spermatogenesis associated 18	ENSG00000163071	762.565	1.60691	0.113479	14.1605	1.60937e-45	7.29223e-43	3.04599
ENSG00000134186	55119	PRPF38B	pre-mRNA processing factor 38B	ENSG00000134186	10480.4	0.771475	0.0545937	14.1312	2.43934e-45	1.04712e-42	1.70701
ENSG00000131080	60401	EDA2R	ectodysplasin A2 receptor	ENSG00000131080	463.403	1.54333	0.111599	13.8292	1.6992e-43	6.92935e-41	2.91466
ENSG00000163918	5984	RFC4	replication factor C subunit 4	ENSG00000163918	1633.12	-1.09995	0.0802898	-13.6998	1.01836e-42	4.0516e-40	0.466532
ENSG00000064787	8537	BCAS1	brain enriched myelin associated protein 1	ENSG00000064787	2130.36	1.43683	0.106167	13.5337	9.88996e-42	3.75175e-39	2.70726
ENSG00000148180	2934	GSN	gelsolin	ENSG00000148180	40440.8	0.735392	0.0547677	13.4275	4.1741e-41	1.48017e-38	1.66485
ENSG00000080546	27244	SESN1	sestrin 1	ENSG00000080546	2093.75	1.07656	0.0812549	13.2492	4.56201e-40	1.51868e-37	2.109
ENSG00000174243	9416	DDX23	DEAD-box helicase 23	ENSG00000174243	23117.3	0.795563	0.0604402	13.1628	1.43666e-39	4.50669e-37	1.73575
ENSG00000147536	84296	GINS4	GINS complex subunit 4	ENSG00000147536	1205.94	-1.44702	0.11017	-13.1344	2.09138e-39	6.31752e-37	0.366777
ENSG00000041802	55341	LSG1	large 60S subunit nuclear export GTPase 1	ENSG00000041802	9810.64	0.81333	0.0619573	13.1273	2.29804e-39	6.81557e-37	1.75726
ENSG00000278828	8357	H3C10	H3 clustered histone 10	ENSG00000278828	3066.29	0.772189	0.0593467	13.0115	1.05292e-38	3.01321e-36	1.70786
ENSG00000105402	8775	NAPA	NSF attachment protein alpha	ENSG00000105402	11814.6	0.617237	0.0476461	12.9546	2.21194e-38	6.11546e-36	1.53394
ENSG00000065357	1606	DGKA	diacylglycerol kinase alpha	ENSG00000065357	1474.61	1.27672	0.100146	12.7486	3.17511e-37	8.09257e-35	2.42288
ENSG00000135899	3431	SP110	SP110 nuclear body protein	ENSG00000135899	1528.1	0.897243	0.0704923	12.7282	4.12004e-37	1.02547e-34	1.8625
ENSG00000087088	581	BAX	BCL2 associated X, apoptosis regulator	ENSG00000087088	5412.21	0.64764	0.0513932	12.6017	2.06753e-36	4.95965e-34	1.5666
ENSG00000067715	6857	SYT1	synaptotagmin 1	ENSG00000067715	3584.92	0.658797	0.0522966	12.5973	2.18428e-36	5.16376e-34	1.57877
ENSG00000156398	118980	SFXN2	sideroflexin 2	ENSG00000156398	1274.7	-1.27223	0.10136	-12.5516	3.89595e-36	9.07867e-34	0.41402
ENSG00000081277	5317	PKP1	plakophilin 1	ENSG00000081277	8797.65	0.629888	0.0502427	12.5369	4.68852e-36	1.07717e-33	1.54745
ENSG00000161509	2905	GRIN2C	glutamate ionotropic receptor NMDA type subunit 2C	ENSG00000161509	244.349	1.77342	0.142238	12.4679	1.11703e-35	2.49602e-33	3.41863
ENSG00000196562	55959	SULF2	sulfatase 2	ENSG00000196562	116555	0.617467	0.0497267	12.4172	2.10786e-35	4.6464e-33	1.53418
ENSG00000102384	2491	CENPI	centromere protein I	ENSG00000102384	1510.03	-1.24278	0.100155	-12.4085	2.3493e-35	5.04233e-33	0.422557
ENSG00000178814	26873	OPLAH	5-oxoprolinase, ATP-hydrolysing	ENSG00000178814	942.113	-1.06701	0.0862406	-12.3724	3.68534e-35	7.70708e-33	0.477309
ENSG00000144452	26154	ABCA12	ATP binding cassette subfamily A member 12	ENSG00000144452	5082.43	0.882114	0.071329	12.3668	3.95028e-35	8.05462e-33	1.84307
ENSG00000164329	167153	TENT2	terminal nucleotidyltransferase 2	ENSG00000164329	3140.28	0.732071	0.0594164	12.321	6.97945e-35	1.40554e-32	1.66102
ENSG00000083520	22894	DIS3	DIS3 homolog, exosome endoribonuclease and 3'-5' exoribonuclease	ENSG00000083520	4997.82	0.699475	0.0568088	12.3128	7.73169e-35	1.53804e-32	1.62391
ENSG00000048392	50484	RRM2B	ribonucleotide reductase regulatory TP53 inducible subunit M2B	ENSG00000048392	11016.1	0.858749	0.0700301	12.2626	1.43854e-34	2.82717e-32	1.81346
ENSG00000148346	3934	LCN2	lipocalin 2	ENSG00000148346	3864.47	1.02445	0.0837839	12.2272	2.2238e-34	4.3184e-32	2.03418
ENSG00000144028	23020	SNRNP200	small nuclear ribonucleoprotein U5 subunit 200	ENSG00000144028	59448.1	0.651682	0.0536509	12.1467	5.97249e-34	1.10708e-31	1.571
ENSG00000189057	374393	FAM111B	family with sequence similarity 111 member B	ENSG00000189057	1653.35	-1.03959	0.0857268	-12.1268	7.6149e-34	1.39566e-31	0.486465
ENSG00000141934	8612	PLPP2	phospholipid phosphatase 2	ENSG00000141934	5075.82	0.639487	0.0527801	12.1161	8.68421e-34	1.57396e-31	1.55778
ENSG00000065328	55388	MCM10	minichromosome maintenance 10 replication initiation factor	ENSG00000065328	2124.67	-1.08368	0.0902633	-12.0058	3.31184e-33	5.7471e-31	0.471822
ENSG00000173535	8794	TNFRSF10C	TNF receptor superfamily member 10c	ENSG00000173535	345.077	1.52811	0.127531	11.9823	4.40193e-33	7.55835e-31	2.88408
ENSG00000113328	900	CCNG1	cyclin G1	ENSG00000113328	5080.29	0.791765	0.0661909	11.9618	5.6297e-33	9.56579e-31	1.73119
ENSG00000186871	54821	ERCC6L	ERCC excision repair 6 like, spindle assembly checkpoint helicase	ENSG00000186871	1273.89	-1.04235	0.0873269	-11.9361	7.66927e-33	1.27654e-30	0.485537
ENSG00000085840	4998	ORC1	origin recognition complex subunit 1	ENSG00000085840	826.327	-1.07651	0.0905216	-11.8923	1.29813e-32	2.09655e-30	0.474175
ENSG00000143476	51514	DTL	denticleless E3 ubiquitin protein ligase homolog	ENSG00000143476	1503.58	-1.2915	0.108855	-11.8645	1.80995e-32	2.89449e-30	0.408525
ENSG00000103257	8140	SLC7A5	solute carrier family 7 member 5	ENSG00000103257	40367.7	-1.17499	0.0991567	-11.8498	2.15657e-32	3.41534e-30	0.442887
ENSG00000265763	118738	ZNF488	zinc finger protein 488	ENSG00000265763	282.183	1.68598	0.142675	11.8169	3.19296e-32	4.91354e-30	3.21758
ENSG00000174233	112	ADCY6	adenylate cyclase 6	ENSG00000174233	7915.14	0.828415	0.0704817	11.7536	6.76616e-32	1.00336e-29	1.77573
ENSG00000106018	7434	VIPR2	vasoactive intestinal peptide receptor 2	ENSG00000106018	500.543	1.28817	0.109651	11.7479	7.24098e-32	1.0641e-29	2.44218
ENSG00000278212	NA	NA	NA	ENSG00000278212	663.743	1.12661	0.0961801	11.7135	1.08678e-31	1.58282e-29	2.18345
ENSG00000185246	55015	PRPF39	pre-mRNA processing factor 39	ENSG00000185246	4438.94	0.842187	0.0723799	11.6357	2.715e-31	3.78522e-29	1.79277
ENSG00000134574	1643	DDB2	damage specific DNA binding protein 2	ENSG00000134574	4460.17	0.668037	0.0574298	11.6322	2.82608e-31	3.9067e-29	1.58891
ENSG00000185432	25840	METTL7A	methyltransferase like 7A	ENSG00000185432	295.002	1.5884	0.136729	11.6171	3.37376e-31	4.58606e-29	3.00715
ENSG00000054148	29085	PHPT1	phosphohistidine phosphatase 1	ENSG00000054148	6586.65	0.720933	0.0622694	11.5776	5.34943e-31	7.15245e-29	1.64825
ENSG00000113739	8614	STC2	stanniocalcin 2	ENSG00000113739	3700.59	-1.00679	0.0871092	-11.5578	6.73905e-31	8.93719e-29	0.497651
ENSG00000137161	10695	CNPY3	canopy FGF signaling regulator 3	ENSG00000137161	4619.1	0.588697	0.0509562	11.553	7.12807e-31	9.37685e-29	1.50389
ENSG00000119938	5507	PPP1R3C	protein phosphatase 1 regulatory subunit 3C	ENSG00000119938	1531.46	1.4555	0.126011	11.5505	7.33505e-31	9.49597e-29	2.74251
ENSG00000093009	8318	CDC45	cell division cycle 45	ENSG00000093009	1315.54	-1.09259	0.0950148	-11.4991	1.33276e-30	1.69844e-28	0.46892
ENSG00000267368	100134938	UPK3BL1	uroplakin 3B like 1	ENSG00000267368	2146.64	0.87856	0.0766615	11.4602	2.08916e-30	2.60141e-28	1.83854
ENSG00000175899	2	A2M	alpha-2-macroglobulin	ENSG00000175899	305.868	1.80616	0.159984	11.2897	1.47605e-29	1.75747e-27	3.4971
ENSG00000080839	5933	RBL1	RB transcriptional corepressor like 1	ENSG00000080839	1482.03	-1.05121	0.0934424	-11.2498	2.32015e-29	2.72276e-27	0.482563
ENSG00000179388	1960	EGR3	early growth response 3	ENSG00000179388	2827.41	-1.00051	0.0891205	-11.2265	3.02138e-29	3.52034e-27	0.499822
ENSG00000163637	166336	PRICKLE2	prickle planar cell polarity protein 2	ENSG00000163637	6803.53	0.634423	0.0565374	11.2213	3.20528e-29	3.70812e-27	1.55232
ENSG00000182732	9628	RGS6	regulator of G protein signaling 6	ENSG00000182732	458.111	1.25576	0.112062	11.2059	3.81459e-29	4.32109e-27	2.38793
ENSG00000013364	9961	MVP	major vault protein	ENSG00000013364	3189.71	0.795545	0.071285	11.1601	6.39517e-29	7.04851e-27	1.73573
ENSG00000150593	27250	PDCD4	programmed cell death 4	ENSG00000150593	6082.24	0.734565	0.0661814	11.0993	1.26485e-28	1.34852e-26	1.6639
ENSG00000111859	4739	NEDD9	neural precursor cell expressed, developmentally down-regulated 9	ENSG00000111859	1751.25	0.863778	0.0779816	11.0767	1.62791e-28	1.71319e-26	1.8198
ENSG00000158258	64084	CLSTN2	calsyntenin 2	ENSG00000158258	3573.25	0.786705	0.0711526	11.0566	2.03724e-28	2.13023e-26	1.72513
ENSG00000178573	4094	MAF	MAF bZIP transcription factor	ENSG00000178573	485.689	1.3461	0.121927	11.0401	2.44626e-28	2.54162e-26	2.54223
ENSG00000108679	3959	LGALS3BP	galectin 3 binding protein	ENSG00000108679	3308.57	0.667313	0.0604928	11.0313	2.70024e-28	2.78774e-26	1.58811
ENSG00000198056	5557	PRIM1	DNA primase subunit 1	ENSG00000198056	1165.46	-1.02976	0.0936642	-10.9942	4.07593e-28	4.10411e-26	0.489791
ENSG00000138271	53836	GPR87	G protein-coupled receptor 87	ENSG00000138271	405.025	1.66307	0.152362	10.9153	9.74244e-28	9.63144e-26	3.1669
ENSG00000135679	4193	MDM2	MDM2 proto-oncogene	ENSG00000135679	17937.9	0.992108	0.0920601	10.7767	4.43288e-27	4.2286e-25	1.98909
ENSG00000115816	10153	CEBPZ	CCAAT enhancer binding protein zeta	ENSG00000115816	5624.58	0.746957	0.069961	10.6768	1.30757e-26	1.19826e-24	1.67825
ENSG00000186376	7626	ZNF75D	zinc finger protein 75D	ENSG00000186376	2493.97	0.735521	0.0692291	10.6244	2.29382e-26	2.06723e-24	1.665
ENSG00000131116	126299	ZNF428	zinc finger protein 428	ENSG00000131116	2106.13	0.648525	0.0615426	10.5378	5.78138e-26	5.12532e-24	1.56757
ENSG00000273802	8339	H2BC8	H2B clustered histone 8	ENSG00000273802	3190.84	0.644232	0.0612682	10.5149	7.37292e-26	6.46598e-24	1.56291
ENSG00000114648	23276	KLHL18	kelch like family member 18	ENSG00000114648	2000.53	0.656694	0.0629369	10.4342	1.73124e-25	1.48632e-23	1.57647
ENSG00000109805	64151	NCAPG	non-SMC condensin I complex subunit G	ENSG00000109805	2252.82	-1.04143	0.100574	-10.3549	3.97596e-25	3.32594e-23	0.485846
ENSG00000163701	132014	IL17RE	interleukin 17 receptor E	ENSG00000163701	611.263	1.0814	0.104479	10.3504	4.16857e-25	3.46927e-23	2.11608
ENSG00000109674	55247	NEIL3	nei like DNA glycosylase 3	ENSG00000109674	575.572	-1.11997	0.109066	-10.2687	9.75288e-25	7.68546e-23	0.460105
ENSG00000170745	3790	KCNS3	potassium voltage-gated channel modifier subfamily S member 3	ENSG00000170745	2451.89	0.679645	0.0663062	10.2501	1.18226e-24	9.27163e-23	1.60175
ENSG00000172461	10690	FUT9	fucosyltransferase 9	ENSG00000172461	529.098	1.0515	0.103062	10.2026	1.93032e-24	1.49229e-22	2.07268
ENSG00000149212	143686	SESN3	sestrin 3	ENSG00000149212	1517.95	0.839131	0.0823122	10.1945	2.09824e-24	1.61445e-22	1.78897
ENSG00000116138	23341	DNAJC16	DnaJ heat shock protein family (Hsp40) member C16	ENSG00000116138	1835.25	0.939972	0.0922445	10.19	2.19741e-24	1.68283e-22	1.91849
ENSG00000095585	29760	BLNK	B cell linker	ENSG00000095585	292.447	1.41642	0.13905	10.1864	2.28032e-24	1.73816e-22	2.66922
ENSG00000125398	6662	SOX9	SRY-box transcription factor 9	ENSG00000125398	2017.9	0.976039	0.0962811	10.1374	3.7702e-24	2.78278e-22	1.96706
ENSG00000074527	59277	NTN4	netrin 4	ENSG00000074527	1816.56	1.10089	0.108676	10.1301	4.06394e-24	2.98608e-22	2.14487
ENSG00000187122	6585	SLIT1	slit guidance ligand 1	ENSG00000187122	1045.19	1.14986	0.113556	10.1259	4.23876e-24	3.07301e-22	2.21893
ENSG00000155961	116442	RAB39B	RAB39B, member RAS oncogene family	ENSG00000155961	347.036	1.39499	0.138358	10.0825	6.60326e-24	4.70359e-22	2.62987
ENSG00000116661	26232	FBXO2	F-box protein 2	ENSG00000116661	1022.34	0.912893	0.0906301	10.0727	7.29154e-24	5.1489e-22	1.88282
ENSG00000162545	55450	CAMK2N1	calcium/calmodulin dependent protein kinase II inhibitor 1	ENSG00000162545	3205.93	0.702054	0.0703958	9.97295	2.00188e-23	1.37204e-21	1.62682
ENSG00000205978	57523	NYNRIN	NYN domain and retroviral integrase containing	ENSG00000205978	226.108	1.70829	0.171898	9.9378	2.85049e-23	1.92934e-21	3.26773
ENSG00000189221	4128	MAOA	monoamine oxidase A	ENSG00000189221	3520.11	0.755446	0.0760786	9.92981	3.08843e-23	2.07319e-21	1.68815
ENSG00000105519	828	CAPS	calcyphosine	ENSG00000105519	3141.68	0.701995	0.0713596	9.83743	7.76678e-23	5.12922e-21	1.62675
ENSG00000088340	80307	FER1L4	fer-1 like family member 4 (pseudogene)	ENSG00000088340	4805.5	1.17656	0.119906	9.81235	9.9624e-23	6.47437e-21	2.26037
ENSG00000196873	445571	CBWD3	COBW domain containing 3	ENSG00000196873	1867.5	0.717931	0.0737337	9.7368	2.10062e-22	1.33328e-20	1.64482
ENSG00000164938	94241	TP53INP1	tumor protein p53 inducible nuclear protein 1	ENSG00000164938	13118.3	0.910087	0.0937271	9.70996	2.73449e-22	1.7222e-20	1.87916
ENSG00000141510	7157	TP53	tumor protein p53	ENSG00000141510	11926.2	0.628704	0.0648124	9.70036	3.00424e-22	1.87043e-20	1.54618
ENSG00000124098	116151	FAM210B	family with sequence similarity 210 member B	ENSG00000124098	4880.87	0.650292	0.0671647	9.68204	3.59467e-22	2.20437e-20	1.56949
ENSG00000274512	729873	TBC1D3	TBC1 domain family member 3	ENSG00000274512	1309.26	1.00696	0.105051	9.58538	9.21153e-22	5.42449e-20	2.00967
ENSG00000105327	27113	BBC3	BCL2 binding component 3	ENSG00000105327	1716.5	0.773471	0.0809454	9.55547	1.23025e-21	7.14157e-20	1.70938
ENSG00000178947	399668	SMIM10L2A	small integral membrane protein 10 like 2A	ENSG00000178947	263.7	1.32078	0.138281	9.55139	1.27966e-21	7.40205e-20	2.49801
ENSG00000172296	55304	SPTLC3	serine palmitoyltransferase long chain base subunit 3	ENSG00000172296	714.425	1.48079	0.155268	9.537	1.47022e-21	8.44447e-20	2.79102
ENSG00000005469	54677	CROT	carnitine O-octanoyltransferase	ENSG00000005469	1782.04	0.901844	0.0947248	9.52068	1.72051e-21	9.81115e-20	1.86845
ENSG00000170379	285966	TCAF2	TRPM8 channel associated factor 2	ENSG00000170379	831.795	0.845899	0.0891039	9.4934	2.23618e-21	1.26216e-19	1.79738
ENSG00000149016	64852	TUT1	terminal uridylyl transferase 1, U6 snRNA-specific	ENSG00000149016	3043.73	0.695931	0.0738697	9.42107	4.4653e-21	2.42793e-19	1.61993
ENSG00000135046	301	ANXA1	annexin A1	ENSG00000135046	667.676	1.30849	0.139295	9.39369	5.79369e-21	3.10877e-19	2.47683
ENSG00000088727	64147	KIF9	kinesin family member 9	ENSG00000088727	375.679	1.09436	0.117038	9.35049	8.7246e-21	4.60569e-19	2.13519
ENSG00000256069	3	A2MP1	alpha-2-macroglobulin pseudogene 1	ENSG00000256069	51.6712	2.12212	0.227206	9.34004	9.62984e-21	5.03468e-19	4.35332
ENSG00000065618	1308	COL17A1	collagen type XVII alpha 1 chain	ENSG00000065618	204.29	1.4912	0.160062	9.31634	1.20426e-20	6.256e-19	2.81122
ENSG00000078237	57103	TIGAR	TP53 induced glycolysis regulatory phosphatase	ENSG00000078237	1933.31	0.663475	0.0712491	9.31205	1.25387e-20	6.47251e-19	1.58389
ENSG00000162390	26027	ACOT11	acyl-CoA thioesterase 11	ENSG00000162390	889.116	0.806739	0.0866392	9.31148	1.26065e-20	6.48697e-19	1.74925
ENSG00000149260	726	CAPN5	calpain 5	ENSG00000149260	2423.13	0.747754	0.0803993	9.3005	1.39785e-20	7.17038e-19	1.67918
ENSG00000166147	2200	FBN1	fibrillin 1	ENSG00000166147	3734.93	0.778173	0.0837091	9.29616	1.45612e-20	7.44585e-19	1.71496
ENSG00000176092	55057	CRYBG2	crystallin beta-gamma domain containing 2	ENSG00000176092	493.168	1.06102	0.114597	9.25867	2.0699e-20	1.04211e-18	2.08641
ENSG00000165804	51222	ZNF219	zinc finger protein 219	ENSG00000165804	2223.18	0.773359	0.0835434	9.25697	2.10309e-20	1.05232e-18	1.70924
ENSG00000268350	29057	FAM156A	family with sequence similarity 156 member A	ENSG00000268350	1532.52	0.975934	0.105517	9.24904	2.26527e-20	1.12656e-18	1.96691
ENSG00000162645	2634	GBP2	guanylate binding protein 2	ENSG00000162645	2262.44	0.84697	0.0917269	9.23361	2.6167e-20	1.29344e-18	1.79872
ENSG00000154153	54463	RETREG1	reticulophagy regulator 1	ENSG00000154153	1848.32	0.794465	0.0860704	9.23041	2.69606e-20	1.32464e-18	1.73443
ENSG00000168269	2299	FOXI1	forkhead box I1	ENSG00000168269	430.735	1.22501	0.133137	9.20112	3.54222e-20	1.71456e-18	2.33757
ENSG00000162981	151354	LRATD1	LRAT domain containing 1	ENSG00000162981	3296.5	0.852398	0.0927116	9.19409	3.78177e-20	1.8251e-18	1.8055
ENSG00000178235	114798	SLITRK1	SLIT and NTRK like family member 1	ENSG00000178235	150.638	1.7485	0.19028	9.18911	3.96089e-20	1.89472e-18	3.3601
ENSG00000285589	NA	NA	NA	ENSG00000285589	1114.68	1.10112	0.12009	9.16919	4.76576e-20	2.25986e-18	2.14522
ENSG00000145526	1016	CDH18	cadherin 18	ENSG00000145526	323.345	1.34146	0.146478	9.15805	5.28444e-20	2.49854e-18	2.53407
ENSG00000100234	7078	TIMP3	TIMP metallopeptidase inhibitor 3	ENSG00000100234	1241.24	0.85148	0.0931063	9.14525	5.94923e-20	2.79942e-18	1.80435
ENSG00000196872	343990	CRACDL	CRACD like	ENSG00000196872	1443.94	0.703657	0.0769432	9.14514	5.95511e-20	2.79942e-18	1.62863
ENSG00000132952	10208	USPL1	ubiquitin specific peptidase like 1	ENSG00000132952	2585.51	0.714116	0.0784776	9.09962	9.06489e-20	4.18885e-18	1.64048
ENSG00000196154	6275	S100A4	S100 calcium binding protein A4	ENSG00000196154	551.214	1.23999	0.137477	9.01968	1.88648e-19	8.4772e-18	2.36197
ENSG00000144589	114790	STK11IP	serine/threonine kinase 11 interacting protein	ENSG00000144589	3544.87	0.914046	0.101507	9.00474	2.16169e-19	9.5946e-18	1.88432
ENSG00000147679	84294	UTP23	UTP23 small subunit processome component	ENSG00000147679	3364.3	0.60557	0.0673526	8.99105	2.44883e-19	1.07669e-17	1.52158
ENSG00000266820	NA	NA	NA	ENSG00000266820	705.615	1.08727	0.121629	8.93923	3.91895e-19	1.67345e-17	2.12471
ENSG00000115290	2888	GRB14	growth factor receptor bound protein 14	ENSG00000115290	1211.83	0.830973	0.0933589	8.90084	5.54242e-19	2.33612e-17	1.77888
ENSG00000178449	84987	COX14	cytochrome c oxidase assembly factor COX14	ENSG00000178449	3295.49	0.640244	0.0719979	8.89253	5.97307e-19	2.51115e-17	1.55859
ENSG00000180425	54494	C11orf71	chromosome 11 open reading frame 71	ENSG00000180425	878.613	0.739024	0.0831953	8.883	6.50829e-19	2.72913e-17	1.66905
ENSG00000172667	64393	ZMAT3	zinc finger matrin-type 3	ENSG00000172667	3396.39	0.603912	0.068199	8.85513	8.35831e-19	3.46923e-17	1.51983
ENSG00000083799	1540	CYLD	CYLD lysine 63 deubiquitinase	ENSG00000083799	1688.4	0.777465	0.088014	8.83343	1.01514e-18	4.20276e-17	1.71412
ENSG00000162989	3760	KCNJ3	potassium inwardly rectifying channel subfamily J member 3	ENSG00000162989	969.572	0.912464	0.103404	8.82428	1.10163e-18	4.53783e-17	1.88226
ENSG00000135333	2045	EPHA7	EPH receptor A7	ENSG00000135333	3187.89	0.603706	0.0685239	8.81016	1.24966e-18	5.10887e-17	1.51962
ENSG00000118997	56171	DNAH7	dynein axonemal heavy chain 7	ENSG00000118997	358.913	1.29124	0.146687	8.80268	1.33591e-18	5.43426e-17	2.44739
ENSG00000075461	27092	CACNG4	calcium voltage-gated channel auxiliary subunit gamma 4	ENSG00000075461	6665.46	0.630917	0.0718272	8.78382	1.58021e-18	6.36454e-17	1.54855
ENSG00000109099	5376	PMP22	peripheral myelin protein 22	ENSG00000109099	3191.88	0.957767	0.109325	8.7607	1.94039e-18	7.75775e-17	1.9423
ENSG00000279208	NA	NA	NA	ENSG00000279208	124.511	1.5827	0.180673	8.76002	1.95213e-18	7.78563e-17	2.9953
ENSG00000187240	79659	DYNC2H1	dynein cytoplasmic 2 heavy chain 1	ENSG00000187240	1830.47	0.703817	0.0805878	8.73355	2.46806e-18	9.74794e-17	1.62881
ENSG00000126947	51309	ARMCX1	armadillo repeat containing X-linked 1	ENSG00000126947	1738.92	0.66774	0.076587	8.71872	2.81364e-18	1.09537e-16	1.58858
ENSG00000163638	56999	ADAMTS9	ADAM metallopeptidase with thrombospondin type 1 motif 9	ENSG00000163638	2123.39	0.594504	0.068209	8.71592	2.88413e-18	1.12014e-16	1.50995
ENSG00000111981	80329	ULBP1	UL16 binding protein 1	ENSG00000111981	276.86	-1.1346	0.130445	-8.69792	3.38032e-18	1.30047e-16	0.455461
ENSG00000048540	55885	LMO3	LIM domain only 3	ENSG00000048540	232.04	1.44373	0.167796	8.60409	7.69271e-18	2.88468e-16	2.72024
ENSG00000130513	9518	GDF15	growth differentiation factor 15	ENSG00000130513	11666.4	0.811864	0.0944527	8.59545	8.29396e-18	3.09591e-16	1.75548
ENSG00000178567	9852	EPM2AIP1	EPM2A interacting protein 1	ENSG00000178567	3432.01	0.639876	0.0748101	8.55334	1.19582e-17	4.36379e-16	1.5582
ENSG00000106404	24146	CLDN15	claudin 15	ENSG00000106404	513.991	1.09723	0.128335	8.54975	1.23351e-17	4.49132e-16	2.13944
ENSG00000243708	100137049	PLA2G4B	phospholipase A2 group IVB	ENSG00000243708	165.765	1.51561	0.177738	8.52722	1.49911e-17	5.39811e-16	2.8592
ENSG00000166246	146562	C16orf71	chromosome 16 open reading frame 71	ENSG00000166246	357.02	1.26279	0.148538	8.50146	1.87216e-17	6.63884e-16	2.3996
ENSG00000142632	128272	ARHGEF19	Rho guanine nucleotide exchange factor 19	ENSG00000142632	1486.34	0.860456	0.101568	8.47169	2.41855e-17	8.53927e-16	1.81561
ENSG00000135423	27165	GLS2	glutaminase 2	ENSG00000135423	203.9	1.32611	0.156858	8.4542	2.81015e-17	9.83673e-16	2.50726
ENSG00000055163	26999	CYFIP2	cytoplasmic FMR1 interacting protein 2	ENSG00000055163	3825.47	0.780418	0.0926542	8.42291	3.67236e-17	1.27184e-15	1.71763
ENSG00000145808	171019	ADAMTS19	ADAM metallopeptidase with thrombospondin type 1 motif 19	ENSG00000145808	810.993	1.01676	0.120867	8.41224	4.02261e-17	1.37562e-15	2.02337
ENSG00000196747	8329	H2AC13	H2A clustered histone 13	ENSG00000196747	657.302	0.792544	0.0944029	8.39533	4.6458e-17	1.57552e-15	1.73213
ENSG00000197956	6277	S100A6	S100 calcium binding protein A6	ENSG00000197956	14001.4	0.74611	0.0893068	8.35446	6.57321e-17	2.20622e-15	1.67726
ENSG00000147852	7436	VLDLR	very low density lipoprotein receptor	ENSG00000147852	1844.58	0.61621	0.0737894	8.35093	6.77278e-17	2.26853e-15	1.53284
ENSG00000106610	64940	STAG3L4	stromal antigen 3-like 4 (pseudogene)	ENSG00000106610	1495.56	0.592452	0.0713893	8.2989	1.05082e-16	3.47784e-15	1.50781
ENSG00000181061	25994	HIGD1A	HIG1 hypoxia inducible domain family member 1A	ENSG00000181061	12001.5	0.616621	0.0745863	8.26722	1.37118e-16	4.47333e-15	1.53328
ENSG00000105290	333	APLP1	amyloid beta precursor like protein 1	ENSG00000105290	1189.4	0.667623	0.0810051	8.24173	1.69734e-16	5.43949e-15	1.58845
ENSG00000130477	23025	UNC13A	unc-13 homolog A	ENSG00000130477	283.672	1.62432	0.197637	8.21872	2.05694e-16	6.4899e-15	3.08298
ENSG00000108375	54894	RNF43	ring finger protein 43	ENSG00000108375	1291.61	0.786526	0.0958199	8.20837	2.24204e-16	7.03309e-15	1.72492
ENSG00000183049	57118	CAMK1D	calcium/calmodulin dependent protein kinase ID	ENSG00000183049	699.943	0.760014	0.0926639	8.20184	2.3674e-16	7.38375e-15	1.69351
ENSG00000182541	3985	LIMK2	LIM domain kinase 2	ENSG00000182541	1701.57	0.592041	0.0724703	8.16943	3.09855e-16	9.51857e-15	1.50738
ENSG00000244257	NA	NA	NA	ENSG00000244257	5314.51	0.826846	0.101294	8.16286	3.27181e-16	1.00131e-14	1.7738
ENSG00000107165	7306	TYRP1	tyrosinase related protein 1	ENSG00000107165	819.06	0.796755	0.0980582	8.12533	4.46163e-16	1.33783e-14	1.73719
ENSG00000257524	30815	ST6GALNAC6	ST6 N-acetylgalactosaminide alpha-2,6-sialyltransferase 6	ENSG00000257524	607.812	1.20576	0.148904	8.09758	5.60645e-16	1.66884e-14	2.30658
ENSG00000008300	1951	CELSR3	cadherin EGF LAG seven-pass G-type receptor 3	ENSG00000008300	1773.34	0.632703	0.0782393	8.08677	6.12673e-16	1.81378e-14	1.55047
ENSG00000274290	8344	H2BC6	H2B clustered histone 6	ENSG00000274290	569.584	0.805497	0.100397	8.02316	1.03063e-15	2.965e-14	1.74775
ENSG00000158406	8365	H4C8	H4 clustered histone 8	ENSG00000158406	2105.1	0.703521	0.0877688	8.01561	1.09592e-15	3.14177e-14	1.62847
ENSG00000105472	6320	CLEC11A	C-type lectin domain containing 11A	ENSG00000105472	478.307	0.84789	0.106096	7.99173	1.33061e-15	3.80122e-14	1.79987
ENSG00000164418	2898	GRIK2	glutamate ionotropic receptor kainate type subunit 2	ENSG00000164418	1539.61	0.620097	0.0778997	7.9602	1.71764e-15	4.85582e-14	1.53698
ENSG00000155066	150696	PROM2	prominin 2	ENSG00000155066	7718.72	0.658408	0.0829511	7.9373	2.0663e-15	5.78138e-14	1.57834
ENSG00000042493	822	CAPG	capping actin protein, gelsolin like	ENSG00000042493	1377.08	0.821071	0.103561	7.92837	2.22047e-15	6.19151e-14	1.76672
ENSG00000125999	92747	BPIFB1	BPI fold containing family B member 1	ENSG00000125999	976.637	1.28396	0.162066	7.92244	2.32896e-15	6.47189e-14	2.43507
ENSG00000164659	222223	ELAPOR2	endosome-lysosome associated apoptosis and autophagy regulator family member 2	ENSG00000164659	1115.02	0.744199	0.0939967	7.91729	2.4275e-15	6.73426e-14	1.67504
ENSG00000284981	107983993	UPK3BL2	uroplakin 3B like 2	ENSG00000284981	647.684	0.900796	0.113796	7.91588	2.4551e-15	6.79926e-14	1.8671
ENSG00000167656	8581	LY6D	lymphocyte antigen 6 family member D	ENSG00000167656	94.3846	1.56857	0.198296	7.91023	2.56906e-15	7.0788e-14	2.96611
ENSG00000158427	286527	TMSB15B	thymosin beta 15B	ENSG00000158427	206.624	1.17296	0.148367	7.90584	2.66125e-15	7.30815e-14	2.25475
ENSG00000196917	27198	HCAR1	hydroxycarboxylic acid receptor 1	ENSG00000196917	717.251	0.842964	0.10675	7.89662	2.86561e-15	7.82978e-14	1.79373
ENSG00000102057	3750	KCND1	potassium voltage-gated channel subfamily D member 1	ENSG00000102057	350.095	1.04339	0.132288	7.88724	3.08933e-15	8.39887e-14	2.06106
ENSG00000196136	12	SERPINA3	serpin family A member 3	ENSG00000196136	19474.5	0.613839	0.0778477	7.88513	3.14218e-15	8.52833e-14	1.53033
ENSG00000145358	115265	DDIT4L	DNA damage inducible transcript 4 like	ENSG00000145358	238.476	1.20706	0.153171	7.88043	3.26248e-15	8.81086e-14	2.30866
ENSG00000196981	54554	WDR5B	WD repeat domain 5B	ENSG00000196981	2041.48	0.597207	0.0759628	7.86183	3.78548e-15	1.01227e-13	1.51278
ENSG00000100033	5625	PRODH	proline dehydrogenase 1	ENSG00000100033	3323.73	0.961577	0.123154	7.80791	5.8142e-15	1.53217e-13	1.94744
ENSG00000256664	NA	NA	NA	ENSG00000256664	681.436	0.804964	0.103144	7.8043	5.98329e-15	1.57418e-13	1.7471
ENSG00000169116	25849	PARM1	prostate androgen-regulated mucin-like protein 1	ENSG00000169116	2545.6	0.66847	0.0860309	7.77012	7.84129e-15	2.03027e-13	1.58939
ENSG00000196353	131034	CPNE4	copine 4	ENSG00000196353	419.448	1.02223	0.131791	7.75645	8.73371e-15	2.25062e-13	2.03106
ENSG00000215788	8718	TNFRSF25	TNF receptor superfamily member 25	ENSG00000215788	1026.51	0.909378	0.117858	7.71591	1.20126e-14	3.06171e-13	1.87824
ENSG00000196421	284739	C20orf204	chromosome 20 open reading frame 204	ENSG00000196421	602.564	1.25216	0.162426	7.70907	1.26737e-14	3.22517e-13	2.38197
ENSG00000172062	6606	SMN1	survival of motor neuron 1, telomeric	ENSG00000172062	279.827	1.04459	0.136127	7.67363	1.6719e-14	4.17642e-13	2.06277
ENSG00000134827	6947	TCN1	transcobalamin 1	ENSG00000134827	134.018	1.34844	0.175803	7.67017	1.71774e-14	4.28438e-13	2.54636
ENSG00000133083	9201	DCLK1	doublecortin like kinase 1	ENSG00000133083	2142.72	0.629518	0.0828018	7.60271	2.89992e-14	7.04969e-13	1.54705
ENSG00000198183	51297	BPIFA1	BPI fold containing family A member 1	ENSG00000198183	219.103	1.1078	0.145811	7.59752	3.01856e-14	7.3272e-13	2.15517
ENSG00000152804	3087	HHEX	hematopoietically expressed homeobox	ENSG00000152804	670.177	0.715496	0.0942913	7.58815	3.24515e-14	7.8655e-13	1.64205
ENSG00000248583	NA	NA	NA	ENSG00000248583	57.52	1.64753	0.217362	7.57968	3.46398e-14	8.3463e-13	3.13298
ENSG00000168646	8313	AXIN2	axin 2	ENSG00000168646	527.882	0.785408	0.103925	7.55746	4.11002e-14	9.8303e-13	1.72358
ENSG00000102547	81617	CAB39L	calcium binding protein 39 like	ENSG00000102547	1475.61	0.75045	0.0999251	7.51013	5.90706e-14	1.38642e-12	1.68232
ENSG00000178826	135932	TMEM139	transmembrane protein 139	ENSG00000178826	128.002	1.54987	0.207536	7.46798	8.14329e-14	1.87089e-12	2.92791
ENSG00000135842	116496	NIBAN1	niban apoptosis regulator 1	ENSG00000135842	948.42	1.02517	0.137341	7.46445	8.36489e-14	1.9191e-12	2.0352
ENSG00000242732	340526	RTL5	retrotransposon Gag like 5	ENSG00000242732	485.144	0.793225	0.106428	7.45318	9.11188e-14	2.08169e-12	1.73294
ENSG00000127804	79066	METTL16	methyltransferase like 16	ENSG00000127804	3205.67	0.622752	0.0836581	7.44401	9.76712e-14	2.22516e-12	1.53981
ENSG00000090539	8646	CHRD	chordin	ENSG00000090539	402.333	1.15458	0.155359	7.43167	1.07232e-13	2.42603e-12	2.2262
ENSG00000184985	57537	SORCS2	sortilin related VPS10 domain containing receptor 2	ENSG00000184985	414.621	1.2121	0.163418	7.41716	1.19655e-13	2.68106e-12	2.31675
ENSG00000180596	8347	H2BC4	H2B clustered histone 4	ENSG00000180596	974.679	0.610389	0.0826909	7.38158	1.56428e-13	3.44352e-12	1.52667
ENSG00000183889	NA	NA	NA	ENSG00000183889	5034.02	0.715483	0.0969473	7.38013	1.5814e-13	3.47652e-12	1.64203
ENSG00000203697	388743	CAPN8	calpain 8	ENSG00000203697	1985.14	0.759691	0.102942	7.37982	1.58508e-13	3.47993e-12	1.69313
ENSG00000240216	NA	NA	NA	ENSG00000240216	186.829	1.13745	0.154807	7.34753	2.01899e-13	4.39703e-12	2.19991
ENSG00000166165	1152	CKB	creatine kinase B	ENSG00000166165	1150.6	0.653851	0.0890261	7.34448	2.06553e-13	4.49239e-12	1.57336
ENSG00000158856	2039	DMTN	dematin actin binding protein	ENSG00000158856	885.926	0.606666	0.0830781	7.30236	2.8276e-13	6.05299e-12	1.52274
ENSG00000096006	10321	CRISP3	cysteine rich secretory protein 3	ENSG00000096006	110.474	1.39415	0.191039	7.29771	2.92701e-13	6.24983e-12	2.62834
ENSG00000172037	3913	LAMB2	laminin subunit beta 2	ENSG00000172037	11553.2	0.622309	0.0852986	7.29565	2.97226e-13	6.32944e-12	1.53934
ENSG00000173868	162466	PHOSPHO1	phosphoethanolamine/phosphocholine phosphatase 1	ENSG00000173868	198.095	-1.0869	0.149298	-7.28006	3.33682e-13	7.06885e-12	0.470773
ENSG00000050405	51474	LIMA1	LIM domain and actin binding 1	ENSG00000050405	3033.65	0.598062	0.082217	7.27419	3.48502e-13	7.33646e-12	1.51368
ENSG00000060656	10076	PTPRU	protein tyrosine phosphatase receptor type U	ENSG00000060656	2913.1	0.662867	0.0915273	7.24229	4.41157e-13	9.20223e-12	1.58323
ENSG00000111052	8825	LIN7A	lin-7 homolog A, crumbs cell polarity complex component	ENSG00000111052	891.817	0.970163	0.134317	7.22296	5.08691e-13	1.05435e-11	1.95906
ENSG00000174514	148808	MFSD4A	major facilitator superfamily domain containing 4A	ENSG00000174514	63.1687	1.57879	0.218973	7.20999	5.59563e-13	1.15329e-11	2.9872
ENSG00000277075	3012	H2AC8	H2A clustered histone 8	ENSG00000277075	405.355	0.844358	0.117158	7.20698	5.72048e-13	1.1767e-11	1.79547
ENSG00000169583	9022	CLIC3	chloride intracellular channel 3	ENSG00000169583	1634.27	0.609483	0.0849009	7.17876	7.03474e-13	1.43438e-11	1.52571
ENSG00000158055	57822	GRHL3	grainyhead like transcription factor 3	ENSG00000158055	424.611	1.02901	0.144	7.14587	8.94304e-13	1.79212e-11	2.04062
ENSG00000197457	50861	STMN3	stathmin 3	ENSG00000197457	3079.11	0.674539	0.0946134	7.12942	1.00796e-12	2.00022e-11	1.59609
ENSG00000127419	84286	TMEM175	transmembrane protein 175	ENSG00000127419	2489.39	0.664411	0.0932593	7.12434	1.04578e-12	2.07276e-11	1.58492
ENSG00000008128	728642	CDK11A	cyclin dependent kinase 11A	ENSG00000008128	2682.71	0.802888	0.112702	7.124	1.04841e-12	2.073e-11	1.74459
ENSG00000170419	222008	VSTM2A	V-set and transmembrane domain containing 2A	ENSG00000170419	132.228	1.32247	0.18564	7.12383	1.04972e-12	2.073e-11	2.50094
ENSG00000244165	5032	P2RY11	purinergic receptor P2Y11	ENSG00000244165	699.027	0.890761	0.125046	7.12346	1.05253e-12	2.07605e-11	1.85415
ENSG00000186395	3858	KRT10	keratin 10	ENSG00000186395	6505.57	0.74721	0.104966	7.11859	1.09038e-12	2.14577e-11	1.67854
ENSG00000134198	10100	TSPAN2	tetraspanin 2	ENSG00000134198	85.2946	1.40348	0.197435	7.10857	1.17248e-12	2.30151e-11	2.64539
ENSG00000113532	7903	ST8SIA4	ST8 alpha-N-acetyl-neuraminide alpha-2,8-sialyltransferase 4	ENSG00000113532	1247.37	0.906047	0.127693	7.09551	1.28877e-12	2.50566e-11	1.8739
ENSG00000243955	2938	GSTA1	glutathione S-transferase alpha 1	ENSG00000243955	187.96	1.30749	0.184755	7.07689	1.47423e-12	2.85262e-11	2.47511
ENSG00000136235	10457	GPNMB	glycoprotein nmb	ENSG00000136235	398.114	0.8155	0.115252	7.07581	1.48576e-12	2.86813e-11	1.75991
ENSG00000011638	57146	TMEM159	transmembrane protein 159	ENSG00000011638	874.135	1.15858	0.163885	7.06945	1.55554e-12	2.99221e-11	2.23237
ENSG00000169469	6699	SPRR1B	small proline rich protein 1B	ENSG00000169469	1088.49	1.14205	0.161595	7.06733	1.57941e-12	3.03454e-11	2.20694
ENSG00000237765	285550	FAM200B	family with sequence similarity 200 member B	ENSG00000237765	991.857	0.60509	0.0859824	7.03737	1.95902e-12	3.72877e-11	1.52107
ENSG00000123119	64168	NECAB1	N-terminal EF-hand calcium binding protein 1	ENSG00000123119	763.822	0.636385	0.0905436	7.0285	2.08769e-12	3.96443e-11	1.55443
ENSG00000120594	84898	PLXDC2	plexin domain containing 2	ENSG00000120594	847.425	0.719962	0.102671	7.01234	2.34365e-12	4.4145e-11	1.64714
ENSG00000123572	203447	NRK	Nik related kinase	ENSG00000123572	460.783	0.863537	0.123268	7.00539	2.46301e-12	4.62865e-11	1.81949
ENSG00000132376	51763	INPP5K	inositol polyphosphate-5-phosphatase K	ENSG00000132376	2314.6	0.623431	0.0891609	6.9922	2.70604e-12	5.06784e-11	1.54053
ENSG00000183150	2842	GPR19	G protein-coupled receptor 19	ENSG00000183150	52.7471	-1.58234	0.226417	-6.98859	2.77672e-12	5.18236e-11	0.333941
ENSG00000135473	9924	PAN2	poly(A) specific ribonuclease subunit PAN2	ENSG00000135473	3878.57	0.764574	0.109784	6.96437	3.2988e-12	6.10783e-11	1.69887
ENSG00000167925	84514	GHDC	GH3 domain containing	ENSG00000167925	626.732	0.661121	0.0951072	6.95132	3.61882e-12	6.68519e-11	1.58131
ENSG00000243244	11037	STON1	stonin 1	ENSG00000243244	186.773	1.06643	0.153515	6.94673	3.73853e-12	6.88295e-11	2.09425
ENSG00000135218	948	CD36	CD36 molecule	ENSG00000135218	222.375	1.20211	0.17346	6.93017	4.2033e-12	7.72119e-11	2.30076
ENSG00000221978	81669	CCNL2	cyclin L2	ENSG00000221978	7837.64	0.633358	0.0915323	6.9195	4.53242e-12	8.27916e-11	1.55117
ENSG00000153071	1601	DAB2	DAB adaptor protein 2	ENSG00000153071	423.762	1.11972	0.161865	6.91763	4.59272e-12	8.37991e-11	2.17305
ENSG00000136878	10868	USP20	ubiquitin specific peptidase 20	ENSG00000136878	3870.62	0.596052	0.0861963	6.91505	4.67685e-12	8.51438e-11	1.51157
ENSG00000085721	54700	RRN3	RRN3 homolog, RNA polymerase I transcription factor	ENSG00000085721	5549.74	0.664792	0.0962076	6.90998	4.84739e-12	8.78563e-11	1.58534
ENSG00000281406	NA	NA	NA	ENSG00000281406	181.146	1.18561	0.172145	6.88727	5.68736e-12	1.0206e-10	2.27459
ENSG00000165029	19	ABCA1	ATP binding cassette subfamily A member 1	ENSG00000165029	1803.4	0.935787	0.136544	6.85339	7.21199e-12	1.28993e-10	1.91293
ENSG00000188883	346689	KLRG2	killer cell lectin like receptor G2	ENSG00000188883	702.069	0.685923	0.100108	6.85183	7.29129e-12	1.30269e-10	1.60873
ENSG00000188321	84527	ZNF559	zinc finger protein 559	ENSG00000188321	516.896	0.842633	0.123366	6.83034	8.47125e-12	1.50036e-10	1.79332
ENSG00000153531	113622	ADPRHL1	ADP-ribosylhydrolase like 1	ENSG00000153531	1650.97	0.620367	0.0909099	6.82397	8.85592e-12	1.56509e-10	1.53727
ENSG00000166261	7753	ZNF202	zinc finger protein 202	ENSG00000166261	630.084	0.701394	0.102801	6.82281	8.92796e-12	1.57286e-10	1.62608
ENSG00000082074	2533	FYB1	FYN binding protein 1	ENSG00000082074	116.276	1.31138	0.192851	6.79995	1.04654e-11	1.83167e-10	2.48179
ENSG00000256060	10597	TRAPPC2B	trafficking protein particle complex 2B	ENSG00000256060	754.515	0.668461	0.0983592	6.79612	1.07477e-11	1.87705e-10	1.58938
ENSG00000132535	1742	DLG4	discs large MAGUK scaffold protein 4	ENSG00000132535	456.338	0.920369	0.136789	6.72838	1.71565e-11	2.92126e-10	1.8926
ENSG00000170396	91752	ZNF804A	zinc finger protein 804A	ENSG00000170396	307.798	1.05006	0.156072	6.72804	1.71964e-11	2.925e-10	2.07061
ENSG00000165821	6297	SALL2	spalt like transcription factor 2	ENSG00000165821	1226.4	0.637236	0.0949231	6.71318	1.90422e-11	3.21217e-10	1.55535
ENSG00000196932	219623	TMEM26	transmembrane protein 26	ENSG00000196932	718.76	0.813731	0.121323	6.70715	1.98466e-11	3.33751e-10	1.75775
ENSG00000170558	1000	CDH2	cadherin 2	ENSG00000170558	550.334	0.816499	0.122198	6.68175	2.36111e-11	3.9502e-10	1.76113
ENSG00000256500	NA	NA	NA	ENSG00000256500	2524.69	0.630143	0.094588	6.66198	2.70162e-11	4.47854e-10	1.54772
ENSG00000108602	218	ALDH3A1	aldehyde dehydrogenase 3 family member A1	ENSG00000108602	13705.6	1.19983	0.180169	6.65946	2.74832e-11	4.55133e-10	2.29713
ENSG00000285943	152185	SPICE1	spindle and centriole associated protein 1	ENSG00000285943	693.886	0.6779	0.101863	6.65499	2.83328e-11	4.68252e-10	1.59981
ENSG00000189058	347	APOD	apolipoprotein D	ENSG00000189058	214.009	1.22743	0.184694	6.64576	3.01662e-11	4.97042e-10	2.3415
ENSG00000023191	6050	RNH1	ribonuclease/angiogenin inhibitor 1	ENSG00000023191	371.827	1.02801	0.15477	6.64215	3.0914e-11	5.08335e-10	2.0392
ENSG00000115221	3694	ITGB6	integrin subunit beta 6	ENSG00000115221	2633.61	1.21452	0.183743	6.60989	3.84611e-11	6.24878e-10	2.32063
ENSG00000263647	109286551	BPTFP1	bromodomain PHD finger transcription factor pseudogene 1	ENSG00000263647	344.569	1.00999	0.152844	6.60798	3.89609e-11	6.32369e-10	2.01389
ENSG00000029534	286	ANK1	ankyrin 1	ENSG00000029534	165.468	1.34057	0.203845	6.57645	4.81827e-11	7.70545e-10	2.53252
ENSG00000229320	90133	KRT8P12	keratin 8 pseudogene 12	ENSG00000229320	935.913	0.59683	0.0907525	6.57646	4.81779e-11	7.70545e-10	1.51239
ENSG00000081189	4208	MEF2C	myocyte enhancer factor 2C	ENSG00000081189	206.117	1.0385	0.158584	6.54862	5.80729e-11	9.21484e-10	2.0541
ENSG00000136048	55332	DRAM1	DNA damage regulated autophagy modulator 1	ENSG00000136048	4679.67	0.602335	0.0919775	6.54872	5.80308e-11	9.21484e-10	1.51817
ENSG00000169891	9185	REPS2	RALBP1 associated Eps domain containing 2	ENSG00000169891	2162.57	0.642707	0.0981911	6.54547	5.93093e-11	9.38364e-10	1.56126
ENSG00000181035	284439	SLC25A42	solute carrier family 25 member 42	ENSG00000181035	920.799	0.634967	0.0974821	6.51368	7.3333e-11	1.15242e-09	1.5529
ENSG00000288634	NA	NA	NA	ENSG00000288634	19.0014	-1.4289	0.219916	-6.49748	8.1676e-11	1.27007e-09	0.371414
ENSG00000184205	64061	TSPYL2	TSPY like 2	ENSG00000184205	4614.26	0.666177	0.102761	6.4828	9.00358e-11	1.39607e-09	1.58686
ENSG00000221821	441150	C6orf226	chromosome 6 open reading frame 226	ENSG00000221821	797.644	0.633916	0.098125	6.46029	1.04501e-10	1.61118e-09	1.55177
ENSG00000116729	79971	WLS	Wnt ligand secretion mediator	ENSG00000116729	862.309	0.779879	0.121042	6.44305	1.17093e-10	1.79683e-09	1.71699
ENSG00000174529	388730	TMEM81	transmembrane protein 81	ENSG00000174529	246.502	0.923561	0.143646	6.42944	1.28077e-10	1.95618e-09	1.89679
ENSG00000197779	347344	ZNF81	zinc finger protein 81	ENSG00000197779	1042.75	0.679522	0.105775	6.42424	1.32534e-10	2.02046e-09	1.60161
ENSG00000189127	340120	ANKRD34B	ankyrin repeat domain 34B	ENSG00000189127	224.633	0.99577	0.155028	6.42318	1.3346e-10	2.03267e-09	1.99415
ENSG00000164176	10085	EDIL3	EGF like repeats and discoidin domains 3	ENSG00000164176	118.896	1.21045	0.190215	6.36359	1.97088e-10	2.92529e-09	2.3141
ENSG00000164898	154791	FMC1	formation of mitochondrial complex V assembly factor 1 homolog	ENSG00000164898	587.255	0.877749	0.138784	6.32456	2.53948e-10	3.7185e-09	1.83751
ENSG00000263956	200030	NBPF11	NBPF member 11	ENSG00000263956	3116.7	0.720349	0.114414	6.29599	3.05452e-10	4.42498e-09	1.64758
ENSG00000159640	1636	ACE	angiotensin I converting enzyme	ENSG00000159640	650.564	0.733601	0.11681	6.2803	3.37912e-10	4.86069e-09	1.66278
ENSG00000221988	9374	PPT2	palmitoyl-protein thioesterase 2	ENSG00000221988	670.942	0.671877	0.107748	6.23562	4.49987e-10	6.36617e-09	1.59314
ENSG00000166268	196446	MYRFL	myelin regulatory factor like	ENSG00000166268	84.6842	1.26738	0.203597	6.22492	4.81788e-10	6.7925e-09	2.40724
ENSG00000111224	57097	PARP11	poly(ADP-ribose) polymerase family member 11	ENSG00000111224	769.822	0.68033	0.109579	6.20858	5.34642e-10	7.46667e-09	1.60251
ENSG00000176153	2877	GPX2	glutathione peroxidase 2	ENSG00000176153	959.729	0.84276	0.136238	6.18594	6.17321e-10	8.55543e-09	1.79348
ENSG00000197249	5265	SERPINA1	serpin family A member 1	ENSG00000197249	671.696	0.649691	0.106039	6.12692	8.95951e-10	1.2179e-08	1.56883
ENSG00000104859	11129	CLASRP	CLK4 associating serine/arginine rich protein	ENSG00000104859	3028.36	0.660667	0.108482	6.09008	1.12851e-09	1.50764e-08	1.58081
ENSG00000154310	23043	TNIK	TRAF2 and NCK interacting kinase	ENSG00000154310	1657.26	0.790645	0.130505	6.05833	1.3754e-09	1.81664e-08	1.72985
ENSG00000105929	50617	ATP6V0A4	ATPase H+ transporting V0 subunit a4	ENSG00000105929	584.423	0.608909	0.100592	6.05325	1.41953e-09	1.86888e-08	1.52511
ENSG00000112902	9037	SEMA5A	semaphorin 5A	ENSG00000112902	1054.68	0.599002	0.0990763	6.04587	1.48607e-09	1.9549e-08	1.51467
ENSG00000082482	3776	KCNK2	potassium two pore domain channel subfamily K member 2	ENSG00000082482	291.399	0.839563	0.139268	6.02841	1.65582e-09	2.15905e-08	1.78951
ENSG00000152766	118932	ANKRD22	ankyrin repeat domain 22	ENSG00000152766	232.921	1.0233	0.17006	6.01726	1.77395e-09	2.29474e-08	2.03256
ENSG00000188760	130612	TMEM198	transmembrane protein 198	ENSG00000188760	320.272	0.733981	0.122014	6.01554	1.7929e-09	2.31741e-08	1.66322
ENSG00000182836	345557	PLCXD3	phosphatidylinositol specific phospholipase C X domain containing 3	ENSG00000182836	123.783	1.05701	0.175851	6.0108	1.84606e-09	2.37859e-08	2.08061
ENSG00000182168	8633	UNC5C	unc-5 netrin receptor C	ENSG00000182168	408.682	0.994247	0.167124	5.94916	2.69528e-09	3.36899e-08	1.99204
ENSG00000255277	730013	ABCC6P2	ATP binding cassette subfamily C member 6 pseudogene 2	ENSG00000255277	18.3019	-1.27394	0.215094	-5.92271	3.1667e-09	3.89851e-08	0.413529
ENSG00000064886	1117	CHI3L2	chitinase 3 like 2	ENSG00000064886	109.104	1.23206	0.208195	5.91781	3.26247e-09	4.00432e-08	2.34902
ENSG00000255439	NA	NA	NA	ENSG00000255439	92.6533	-1.1386	0.192774	-5.90642	3.49616e-09	4.28148e-08	0.454199
ENSG00000277224	8343	H2BC7	H2B clustered histone 7	ENSG00000277224	430.613	0.785998	0.133242	5.89901	3.65686e-09	4.47157e-08	1.72428
ENSG00000089127	4938	OAS1	2'-5'-oligoadenylate synthetase 1	ENSG00000089127	549	0.976379	0.167066	5.84428	5.08765e-09	6.10668e-08	1.96752
ENSG00000163209	6707	SPRR3	small proline rich protein 3	ENSG00000163209	82.7055	1.2485	0.213834	5.83864	5.263e-09	6.30323e-08	2.37594
ENSG00000143669	1130	LYST	lysosomal trafficking regulator	ENSG00000143669	995.639	0.585571	0.100296	5.83846	5.26861e-09	6.30532e-08	1.50063
ENSG00000117569	58155	PTBP2	polypyrimidine tract binding protein 2	ENSG00000117569	1020.92	0.695695	0.119249	5.83397	5.41247e-09	6.47274e-08	1.61966
ENSG00000031081	57514	ARHGAP31	Rho GTPase activating protein 31	ENSG00000031081	131.469	0.999259	0.171482	5.82721	5.6362e-09	6.70589e-08	1.99897
ENSG00000076067	5939	RBMS2	RNA binding motif single stranded interacting protein 2	ENSG00000076067	556.783	0.882628	0.151478	5.82676	5.65135e-09	6.71901e-08	1.84373
ENSG00000103811	1512	CTSH	cathepsin H	ENSG00000103811	1392.33	0.5884	0.101344	5.80596	6.39968e-09	7.55913e-08	1.50358
ENSG00000137699	23650	TRIM29	tripartite motif containing 29	ENSG00000137699	459.292	0.694338	0.119634	5.80385	6.48096e-09	7.64407e-08	1.61814
ENSG00000111817	29940	DSE	dermatan sulfate epimerase	ENSG00000111817	544.267	0.601835	0.104007	5.78649	7.18713e-09	8.41611e-08	1.51765
ENSG00000154269	5169	ENPP3	ectonucleotide pyrophosphatase/phosphodiesterase 3	ENSG00000154269	99.6709	1.12598	0.194615	5.7857	7.22129e-09	8.45005e-08	2.1825
ENSG00000115194	7781	SLC30A3	solute carrier family 30 member 3	ENSG00000115194	230.031	-1.04499	0.180786	-5.78028	7.4575e-09	8.70771e-08	0.484647
ENSG00000101384	182	JAG1	jagged canonical Notch ligand 1	ENSG00000101384	643.43	0.609631	0.105603	5.77284	7.79486e-09	9.06917e-08	1.52587
ENSG00000256683	59348	ZNF350	zinc finger protein 350	ENSG00000256683	915.224	0.614378	0.106743	5.75571	8.62808e-09	9.96046e-08	1.5309
ENSG00000106991	2022	ENG	endoglin	ENSG00000106991	89.4903	1.23498	0.215127	5.7407	9.42855e-09	1.08309e-07	2.35378
ENSG00000268043	149013	NBPF12	NBPF member 12	ENSG00000268043	2644.36	0.637472	0.111178	5.73378	9.82184e-09	1.12431e-07	1.5556
ENSG00000169900	260434	PYDC1	pyrin domain containing 1	ENSG00000169900	28.9843	1.30506	0.227637	5.73309	9.86195e-09	1.12732e-07	2.47095
ENSG00000139364	114795	TMEM132B	transmembrane protein 132B	ENSG00000139364	182.168	0.903809	0.157895	5.72413	1.03967e-08	1.18273e-07	1.871
ENSG00000169896	3684	ITGAM	integrin subunit alpha M	ENSG00000169896	212.59	1.2571	0.219861	5.7177	1.07978e-08	1.22401e-07	2.39015
ENSG00000226015	644131	CCT8P1	chaperonin containing TCP1 subunit 8 pseudogene 1	ENSG00000226015	195.475	0.863207	0.151001	5.71655	1.08708e-08	1.23142e-07	1.81908
ENSG00000138650	57575	PCDH10	protocadherin 10	ENSG00000138650	737.181	0.852296	0.14914	5.71473	1.09881e-08	1.24384e-07	1.80537
ENSG00000079385	634	CEACAM1	CEA cell adhesion molecule 1	ENSG00000079385	137.235	1.03901	0.181894	5.71218	1.11536e-08	1.26082e-07	2.05482
ENSG00000150782	3606	IL18	interleukin 18	ENSG00000150782	263.054	0.908425	0.1593	5.70261	1.17987e-08	1.33099e-07	1.87699
ENSG00000171163	55657	ZNF692	zinc finger protein 692	ENSG00000171163	2333.09	0.618353	0.108628	5.69236	1.25293e-08	1.40562e-07	1.53512
ENSG00000203724	388722	C1orf53	chromosome 1 open reading frame 53	ENSG00000203724	260.775	0.781157	0.137581	5.67779	1.36447e-08	1.52551e-07	1.71851
ENSG00000139899	643866	CBLN3	cerebellin 3 precursor	ENSG00000139899	229.682	0.851796	0.150342	5.66571	1.4642e-08	1.63037e-07	1.80475
ENSG00000169908	4071	TM4SF1	transmembrane 4 L six family member 1	ENSG00000169908	86.7937	1.15537	0.204209	5.6578	1.53327e-08	1.70025e-07	2.22742
ENSG00000112964	2690	GHR	growth hormone receptor	ENSG00000112964	620.491	0.634245	0.112192	5.6532	1.57492e-08	1.74171e-07	1.55213
ENSG00000067113	8611	PLPP1	phospholipid phosphatase 1	ENSG00000067113	1485.49	0.618199	0.109699	5.63542	1.74635e-08	1.91828e-07	1.53496
ENSG00000250722	6414	SELENOP	selenoprotein P	ENSG00000250722	102.326	1.15545	0.205057	5.6348	1.75258e-08	1.92382e-07	2.22754
ENSG00000133687	83857	TMTC1	transmembrane O-mannosyltransferase targeting cadherins 1	ENSG00000133687	398.716	0.783957	0.139282	5.62857	1.81714e-08	1.98934e-07	1.72185
ENSG00000149926	83723	TLCD3B	TLC domain containing 3B	ENSG00000149926	66.7854	-1.16234	0.207129	-5.6117	2.00352e-08	2.18312e-07	0.446786
ENSG00000100100	113791	PIK3IP1	phosphoinositide-3-kinase interacting protein 1	ENSG00000100100	167.81	0.940167	0.167631	5.60855	2.04024e-08	2.22017e-07	1.91875
ENSG00000198074	57016	AKR1B10	aldo-keto reductase family 1 member B10	ENSG00000198074	1840.1	0.791201	0.141597	5.58769	2.3011e-08	2.49075e-07	1.73051
ENSG00000116774	56944	OLFML3	olfactomedin like 3	ENSG00000116774	355.639	0.865894	0.155421	5.57129	2.52854e-08	2.7171e-07	1.82247
ENSG00000198133	161145	TMEM229B	transmembrane protein 229B	ENSG00000198133	713.776	0.597698	0.10762	5.55379	2.79544e-08	2.9823e-07	1.5133
ENSG00000218690	NA	NA	NA	ENSG00000218690	154.063	-1.05739	0.190645	-5.54641	2.91601e-08	3.10483e-07	0.480499
ENSG00000179344	3119	HLA-DQB1	major histocompatibility complex, class II, DQ beta 1	ENSG00000179344	525.118	0.633112	0.114498	5.52946	3.21226e-08	3.4047e-07	1.55091
ENSG00000105141	23581	CASP14	caspase 14	ENSG00000105141	137.464	0.964242	0.17442	5.52827	3.23403e-08	3.42555e-07	1.95104
ENSG00000059915	5662	PSD	pleckstrin and Sec7 domain containing	ENSG00000059915	307.502	0.774929	0.140329	5.52222	3.34734e-08	3.53868e-07	1.71111
ENSG00000139910	4857	NOVA1	NOVA alternative splicing regulator 1	ENSG00000139910	472	0.657735	0.1193	5.51328	3.52215e-08	3.71386e-07	1.5776
ENSG00000177595	55367	PIDD1	p53-induced death domain protein 1	ENSG00000177595	1491.99	0.635527	0.115361	5.50902	3.60834e-08	3.7876e-07	1.55351
ENSG00000260081	105373383	LOC105373383	uncharacterized LOC105373383	ENSG00000260081	212.848	0.828433	0.150518	5.50389	3.71511e-08	3.88965e-07	1.77576
ENSG00000167733	374875	HSD11B1L	hydroxysteroid 11-beta dehydrogenase 1 like	ENSG00000167733	154.248	0.892918	0.162676	5.48895	4.04326e-08	4.22509e-07	1.85693
ENSG00000170270	84520	GON7	GON7 subunit of KEOPS complex	ENSG00000170270	1188.93	0.716238	0.130499	5.48847	4.0543e-08	4.23392e-07	1.64289
ENSG00000114796	54800	KLHL24	kelch like family member 24	ENSG00000114796	1299.48	0.589391	0.107788	5.46805	4.55015e-08	4.70953e-07	1.50461
ENSG00000205307	100316904	SAP25	Sin3A associated protein 25	ENSG00000205307	541.473	0.810071	0.148507	5.45478	4.90322e-08	5.04933e-07	1.7533
ENSG00000149557	9638	FEZ1	fasciculation and elongation protein zeta 1	ENSG00000149557	527.697	0.589834	0.108664	5.42806	5.69694e-08	5.80803e-07	1.50507
ENSG00000021300	58473	PLEKHB1	pleckstrin homology domain containing B1	ENSG00000021300	1147.57	0.628569	0.116534	5.39385	6.89629e-08	6.91409e-07	1.54603
ENSG00000120278	57480	PLEKHG1	pleckstrin homology and RhoGEF domain containing G1	ENSG00000120278	254.097	0.905969	0.168054	5.39093	7.00946e-08	7.02324e-07	1.8738
ENSG00000109610	6649	SOD3	superoxide dismutase 3	ENSG00000109610	437.947	0.772095	0.143613	5.3762	7.6073e-08	7.58035e-07	1.70775
ENSG00000161860	256126	SYCE2	synaptonemal complex central element protein 2	ENSG00000161860	43.8058	-1.19135	0.221654	-5.37481	7.66632e-08	7.62983e-07	0.437893
ENSG00000255624	NA	NA	NA	ENSG00000255624	83.0406	-1.1042	0.20629	-5.35265	8.66776e-08	8.55345e-07	0.465161
ENSG00000183036	5121	PCP4	Purkinje cell protein 4	ENSG00000183036	238.963	0.779801	0.145718	5.35144	8.72564e-08	8.5966e-07	1.71689
ENSG00000163393	55356	SLC22A15	solute carrier family 22 member 15	ENSG00000163393	617.633	0.601741	0.112825	5.33339	9.63951e-08	9.44382e-07	1.51755
ENSG00000163485	134	ADORA1	adenosine A1 receptor	ENSG00000163485	56.3919	-1.16585	0.218653	-5.33198	9.71495e-08	9.49492e-07	0.445701
ENSG00000160145	8997	KALRN	kalirin RhoGEF kinase	ENSG00000160145	572.981	0.708433	0.132931	5.32934	9.85695e-08	9.62218e-07	1.63403
ENSG00000154856	147495	APCDD1	APC down-regulated 1	ENSG00000154856	539.301	0.606776	0.113974	5.32381	1.01614e-07	9.87804e-07	1.52285
ENSG00000197872	81553	CYRIA	CYFIP related Rac1 interactor A	ENSG00000197872	87.3395	1.09	0.20621	5.28585	1.25125e-07	1.19849e-06	2.12874
ENSG00000136378	11173	ADAMTS7	ADAM metallopeptidase with thrombospondin type 1 motif 7	ENSG00000136378	242.85	0.897266	0.169771	5.28517	1.25591e-07	1.20225e-06	1.86253
ENSG00000164929	79870	BAALC	BAALC binder of MAP3K1 and KLF4	ENSG00000164929	157.781	0.93634	0.177212	5.28372	1.26583e-07	1.21104e-06	1.91367
ENSG00000089692	3902	LAG3	lymphocyte activating 3	ENSG00000089692	114.048	1.02963	0.195065	5.2784	1.30317e-07	1.24239e-06	2.0415
ENSG00000171408	27115	PDE7B	phosphodiesterase 7B	ENSG00000171408	56.3941	1.13198	0.215531	5.25206	1.50411e-07	1.41903e-06	2.1916
ENSG00000146094	79930	DOK3	docking protein 3	ENSG00000146094	759.602	0.695092	0.132355	5.2517	1.50699e-07	1.42092e-06	1.61899
ENSG00000140519	51458	RHCG	Rh family C glycoprotein	ENSG00000140519	292.597	0.895936	0.17149	5.22443	1.74697e-07	1.63585e-06	1.86082
ENSG00000127129	1907	EDN2	endothelin 2	ENSG00000127129	75.3389	1.04813	0.200868	5.21799	1.80877e-07	1.68912e-06	2.06784
ENSG00000225511	NA	NA	NA	ENSG00000225511	60.3826	1.13609	0.218356	5.20291	1.96197e-07	1.82046e-06	2.19784
ENSG00000079257	56925	LXN	latexin	ENSG00000079257	41573	0.784622	0.151049	5.19449	2.05285e-07	1.90154e-06	1.72264
ENSG00000127249	84239	ATP13A4	ATPase 13A4	ENSG00000127249	129.546	0.98562	0.189913	5.18985	2.10466e-07	1.94291e-06	1.98016
ENSG00000103269	9028	RHBDL1	rhomboid like 1	ENSG00000103269	730.824	0.675227	0.130307	5.18181	2.1974e-07	2.02052e-06	1.59685
ENSG00000150281	1489	CTF1	cardiotrophin 1	ENSG00000150281	163.575	0.829341	0.16016	5.17821	2.24031e-07	2.05765e-06	1.77687
ENSG00000171401	3860	KRT13	keratin 13	ENSG00000171401	213.25	0.78159	0.150969	5.17716	2.25294e-07	2.06799e-06	1.71902
ENSG00000256340	653190	ABCC6P1	ATP binding cassette subfamily C member 6 pseudogene 1	ENSG00000256340	46.3277	1.16788	0.226232	5.16232	2.43911e-07	2.22521e-06	2.24681
ENSG00000178597	768239	PSAPL1	prosaposin like 1	ENSG00000178597	225.826	0.867568	0.168178	5.15862	2.48781e-07	2.2671e-06	1.82458
ENSG00000122679	10268	RAMP3	receptor activity modifying protein 3	ENSG00000122679	207.812	0.933	0.182055	5.12484	2.97792e-07	2.68226e-06	1.90924
ENSG00000002016	5893	RAD52	RAD52 homolog, DNA repair protein	ENSG00000002016	738.276	0.593531	0.116052	5.11437	3.14785e-07	2.82131e-06	1.50894
ENSG00000168772	80319	CXXC4	CXXC finger protein 4	ENSG00000168772	280.95	0.807642	0.158714	5.08865	3.60612e-07	3.20038e-06	1.75035
ENSG00000235453	100129250	SMIM27	small integral membrane protein 27	ENSG00000235453	202.367	0.803945	0.15801	5.08792	3.62009e-07	3.21103e-06	1.74587
ENSG00000168843	56884	FSTL5	follistatin like 5	ENSG00000168843	81.1145	1.03803	0.204258	5.08198	3.73525e-07	3.29883e-06	2.05343
ENSG00000101276	113278	SLC52A3	solute carrier family 52 member 3	ENSG00000101276	622.157	0.624441	0.122957	5.07852	3.80381e-07	3.35393e-06	1.54161
ENSG00000124181	5335	PLCG1	phospholipase C gamma 1	ENSG00000124181	20499.9	0.789831	0.15579	5.06985	3.98122e-07	3.50467e-06	1.72887
ENSG00000149646	140894	CNBD2	cyclic nucleotide binding domain containing 2	ENSG00000149646	260.411	0.710368	0.141222	5.03016	4.90076e-07	4.22522e-06	1.63622
ENSG00000107099	81704	DOCK8	dedicator of cytokinesis 8	ENSG00000107099	630.59	0.708965	0.141057	5.02609	5.00574e-07	4.30209e-06	1.63463
ENSG00000101871	4281	MID1	midline 1	ENSG00000101871	244.241	0.798064	0.158942	5.02111	5.13738e-07	4.40363e-06	1.73877
ENSG00000184828	201501	ZBTB7C	zinc finger and BTB domain containing 7C	ENSG00000184828	281.654	0.791223	0.158813	4.98209	6.29011e-07	5.30803e-06	1.73054
ENSG00000203685	375057	STUM	stum, mechanosensory transduction mediator homolog	ENSG00000203685	663.856	0.76591	0.154007	4.97321	6.58529e-07	5.52512e-06	1.70044
ENSG00000205609	728689	EIF3CL	eukaryotic translation initiation factor 3 subunit C like	ENSG00000205609	908.689	0.631122	0.126913	4.97289	6.5963e-07	5.52923e-06	1.54877
ENSG00000132329	10267	RAMP1	receptor activity modifying protein 1	ENSG00000132329	187.121	0.785223	0.159094	4.9356	7.99027e-07	6.6027e-06	1.72336
ENSG00000156587	9246	UBE2L6	ubiquitin conjugating enzyme E2 L6	ENSG00000156587	483.523	0.631431	0.128225	4.92441	8.46143e-07	6.96382e-06	1.5491
ENSG00000117226	2635	GBP3	guanylate binding protein 3	ENSG00000117226	67.1376	1.0229	0.207824	4.92197	8.56795e-07	7.03728e-06	2.03201
ENSG00000147883	1030	CDKN2B	cyclin dependent kinase inhibitor 2B	ENSG00000147883	358.311	0.742484	0.153155	4.84791	1.24766e-06	9.97151e-06	1.67305
ENSG00000167653	8000	PSCA	prostate stem cell antigen	ENSG00000167653	1266.68	0.62888	0.130129	4.83273	1.34675e-06	1.07109e-05	1.54636
ENSG00000254413	386593	CHKB-CPT1B	CHKB-CPT1B readthrough (NMD candidate)	ENSG00000254413	1523.8	0.653564	0.135392	4.8272	1.38466e-06	1.09644e-05	1.57305
ENSG00000104490	83988	NCALD	neurocalcin delta	ENSG00000104490	252.265	0.663069	0.137473	4.82326	1.4123e-06	1.11616e-05	1.58345
ENSG00000162461	284723	SLC25A34	solute carrier family 25 member 34	ENSG00000162461	109.446	0.973377	0.202002	4.81865	1.44536e-06	1.14063e-05	1.96343
ENSG00000114248	79782	LRRC31	leucine rich repeat containing 31	ENSG00000114248	68.2504	0.998286	0.207271	4.81634	1.46213e-06	1.15158e-05	1.99763
ENSG00000188404	6402	SELL	selectin L	ENSG00000188404	57.0021	1.05453	0.219411	4.80617	1.53846e-06	1.20651e-05	2.07704
ENSG00000198453	374900	ZNF568	zinc finger protein 568	ENSG00000198453	415.217	0.607384	0.126979	4.78335	1.72394e-06	1.33846e-05	1.52349
ENSG00000172031	253152	EPHX4	epoxide hydrolase 4	ENSG00000172031	90.7153	0.935646	0.196049	4.77252	1.81938e-06	1.40586e-05	1.91275
ENSG00000188820	441168	CALHM6	calcium homeostasis modulator family member 6	ENSG00000188820	29.3508	1.08891	0.22835	4.76862	1.85491e-06	1.43128e-05	2.12714
ENSG00000124343	7499	XG	Xg glycoprotein (Xg blood group)	ENSG00000124343	154.916	0.812714	0.170783	4.75874	1.94802e-06	1.49464e-05	1.75651
ENSG00000146151	54511	HMGCLL1	3-hydroxymethyl-3-methylglutaryl-CoA lyase like 1	ENSG00000146151	805.432	0.676946	0.143031	4.73285	2.2139e-06	1.67501e-05	1.59875
ENSG00000160948	51160	VPS28	VPS28 subunit of ESCRT-I	ENSG00000160948	387.045	0.622742	0.131668	4.72962	2.24939e-06	1.6987e-05	1.5398
ENSG00000083807	10998	SLC27A5	solute carrier family 27 member 5	ENSG00000083807	401.441	0.613235	0.129707	4.72785	2.26907e-06	1.7104e-05	1.52969
ENSG00000169474	6698	SPRR1A	small proline rich protein 1A	ENSG00000169474	59.5361	1.05989	0.224268	4.72601	2.28975e-06	1.7236e-05	2.08478
ENSG00000147571	1392	CRH	corticotropin releasing hormone	ENSG00000147571	39.0719	1.0727	0.227457	4.71605	2.40472e-06	1.80265e-05	2.10336
ENSG00000188263	400935	IL17REL	interleukin 17 receptor E like	ENSG00000188263	409.259	0.808502	0.172199	4.69515	2.66409e-06	1.98251e-05	1.75139
ENSG00000139547	8608	RDH16	retinol dehydrogenase 16	ENSG00000139547	111.347	0.892199	0.190535	4.68261	2.83251e-06	2.09827e-05	1.856
ENSG00000136099	5100	PCDH8	protocadherin 8	ENSG00000136099	286.124	0.599385	0.128261	4.67316	2.96597e-06	2.19315e-05	1.51507
ENSG00000154227	204219	CERS3	ceramide synthase 3	ENSG00000154227	24.6363	1.0593	0.226804	4.67053	3.00422e-06	2.21841e-05	2.08391
ENSG00000148948	57689	LRRC4C	leucine rich repeat containing 4C	ENSG00000148948	26.9369	1.06589	0.228562	4.66344	3.10974e-06	2.28647e-05	2.09345
ENSG00000144820	84873	ADGRG7	adhesion G protein-coupled receptor G7	ENSG00000144820	28.6146	1.0631	0.228566	4.65117	3.30056e-06	2.41105e-05	2.08942
ENSG00000004799	5166	PDK4	pyruvate dehydrogenase kinase 4	ENSG00000004799	739.79	0.6109	0.132137	4.62322	3.77835e-06	2.72228e-05	1.52721
ENSG00000278677	8336	H2AC17	H2A clustered histone 17	ENSG00000278677	207.646	0.675332	0.146218	4.61866	3.86229e-06	2.7803e-05	1.59696
ENSG00000166173	55323	LARP6	La ribonucleoprotein 6, translational regulator	ENSG00000166173	304.501	0.646017	0.140024	4.61363	3.95701e-06	2.84096e-05	1.56484
ENSG00000180089	255043	TMEM86B	transmembrane protein 86B	ENSG00000180089	287.242	0.630423	0.136746	4.61018	4.02325e-06	2.88472e-05	1.54802
ENSG00000204323	643008	SMIM5	small integral membrane protein 5	ENSG00000204323	266.161	0.670854	0.145623	4.6068	4.08921e-06	2.92686e-05	1.59201
ENSG00000133943	80017	DGLUCY	D-glutamate cyclase	ENSG00000133943	171.8	0.750383	0.162988	4.6039	4.14642e-06	2.96391e-05	1.68224
ENSG00000170075	9283	GPR37L1	G protein-coupled receptor 37 like 1	ENSG00000170075	451.083	0.586246	0.12741	4.60124	4.19979e-06	2.99406e-05	1.50133
ENSG00000071967	79901	CYBRD1	cytochrome b reductase 1	ENSG00000071967	252.404	0.721765	0.157658	4.57803	4.69372e-06	3.30622e-05	1.6492
ENSG00000123095	79365	BHLHE41	basic helix-loop-helix family member e41	ENSG00000123095	908.111	0.619021	0.135216	4.57801	4.69421e-06	3.30622e-05	1.53583
ENSG00000187672	26059	ERC2	ELKS/RAB6-interacting/CAST family member 2	ENSG00000187672	252.609	0.725821	0.158703	4.57346	4.79731e-06	3.36865e-05	1.65384
ENSG00000140398	79661	NEIL1	nei like DNA glycosylase 1	ENSG00000140398	275.42	0.775657	0.169948	4.56408	5.01679e-06	3.50617e-05	1.71197
ENSG00000176697	627	BDNF	brain derived neurotrophic factor	ENSG00000176697	53.431	0.994835	0.218743	4.54797	5.41665e-06	3.75824e-05	1.99285
ENSG00000168077	51435	SCARA3	scavenger receptor class A member 3	ENSG00000168077	641.094	0.597218	0.131569	4.5392	5.64681e-06	3.90465e-05	1.5128
ENSG00000162496	9249	DHRS3	dehydrogenase/reductase 3	ENSG00000162496	81.8438	0.922156	0.203544	4.5305	5.88438e-06	4.05004e-05	1.89494
ENSG00000205847	79315	OR7E91P	olfactory receptor family 7 subfamily E member 91 pseudogene	ENSG00000205847	83.3081	0.868568	0.191943	4.52514	6.03557e-06	4.13839e-05	1.82585
ENSG00000122786	800	CALD1	caldesmon 1	ENSG00000122786	156.18	0.783465	0.173477	4.51624	6.29462e-06	4.29974e-05	1.72126
ENSG00000281991	100862671	TMEM265	transmembrane protein 265	ENSG00000281991	820.405	0.974459	0.217405	4.48224	7.38638e-06	4.97015e-05	1.9649
ENSG00000274847	NA	NA	NA	ENSG00000274847	235.996	0.625207	0.139685	4.47582	7.61189e-06	5.10128e-05	1.54243
ENSG00000139626	3695	ITGB7	integrin subunit beta 7	ENSG00000139626	179.102	0.805718	0.180138	4.47277	7.72113e-06	5.17024e-05	1.74802
ENSG00000132357	84674	CARD6	caspase recruitment domain family member 6	ENSG00000132357	189.246	0.769654	0.172131	4.47132	7.77371e-06	5.1934e-05	1.70486
ENSG00000175600	79783	SUGCT	succinyl-CoA:glutarate-CoA transferase	ENSG00000175600	20.9772	0.974812	0.219523	4.44059	8.97135e-06	5.91841e-05	1.96539
ENSG00000288784	NA	NA	NA	ENSG00000288784	238.46	0.678914	0.153123	4.43378	9.25932e-06	6.08779e-05	1.60093
ENSG00000102445	80183	RUBCNL	rubicon like autophagy enhancer	ENSG00000102445	96.8932	0.866117	0.195382	4.43293	9.29605e-06	6.10948e-05	1.82275
ENSG00000153563	925	CD8A	CD8a molecule	ENSG00000153563	105.095	0.809129	0.182948	4.42273	9.74611e-06	6.38472e-05	1.75215
ENSG00000239282	652968	CASTOR1	cytosolic arginine sensor for mTORC1 subunit 1	ENSG00000239282	288.626	0.625755	0.141646	4.41775	9.97321e-06	6.51514e-05	1.54302
ENSG00000023445	330	BIRC3	baculoviral IAP repeat containing 3	ENSG00000023445	661.787	0.748571	0.169639	4.41274	1.02072e-05	6.64669e-05	1.68013
ENSG00000217275	394255	RPS10P1	ribosomal protein S10 pseudogene 1	ENSG00000217275	150.617	0.728293	0.16518	4.40908	1.0381e-05	6.74907e-05	1.65668
ENSG00000261787	100129654	TCF24	transcription factor 24	ENSG00000261787	285.34	0.609419	0.138307	4.40628	1.0516e-05	6.82324e-05	1.52564
ENSG00000196155	25894	PLEKHG4	pleckstrin homology and RhoGEF domain containing G4	ENSG00000196155	289.638	0.695255	0.158787	4.37854	1.19478e-05	7.67593e-05	1.61917
ENSG00000060140	55359	STYK1	serine/threonine/tyrosine kinase 1	ENSG00000060140	226.024	0.666097	0.152681	4.36268	1.28478e-05	8.20892e-05	1.58677
ENSG00000181722	26137	ZBTB20	zinc finger and BTB domain containing 20	ENSG00000181722	23.8014	0.941647	0.216136	4.35674	1.32017e-05	8.41193e-05	1.92072
ENSG00000100298	164668	APOBEC3H	apolipoprotein B mRNA editing enzyme catalytic subunit 3H	ENSG00000100298	30.9783	0.991133	0.22856	4.33642	1.44822e-05	9.17059e-05	1.98775
ENSG00000186204	66002	CYP4F12	cytochrome P450 family 4 subfamily F member 12	ENSG00000186204	36.3329	0.988717	0.228103	4.33452	1.4608e-05	9.24304e-05	1.98442
ENSG00000006837	51265	CDKL3	cyclin dependent kinase like 3	ENSG00000006837	190.234	0.735879	0.169811	4.33353	1.46739e-05	9.2776e-05	1.66541
ENSG00000213398	3931	LCAT	lecithin-cholesterol acyltransferase	ENSG00000213398	79.7001	0.907131	0.209329	4.33353	1.4674e-05	9.2776e-05	1.87531
ENSG00000153558	25827	FBXL2	F-box and leucine rich repeat protein 2	ENSG00000153558	212.986	0.65745	0.151761	4.33214	1.47669e-05	9.32685e-05	1.57729
ENSG00000161544	114757	CYGB	cytoglobin	ENSG00000161544	37.1246	0.972524	0.22502	4.32195	1.54657e-05	9.7254e-05	1.96227
ENSG00000047457	1356	CP	ceruloplasmin	ENSG00000047457	169.036	0.866133	0.200496	4.31995	1.56062e-05	9.78359e-05	1.82277
ENSG00000149591	6876	TAGLN	transgelin	ENSG00000149591	248.201	0.662028	0.153607	4.30988	1.63345e-05	0.000102088	1.58231
ENSG00000114948	8745	ADAM23	ADAM metallopeptidase domain 23	ENSG00000114948	138.26	0.722189	0.167841	4.30282	1.6864e-05	0.000105035	1.64968
ENSG00000185909	200942	KLHDC8B	kelch domain containing 8B	ENSG00000185909	255.554	0.67649	0.157571	4.29324	1.76085e-05	0.000109172	1.59825
ENSG00000137975	9635	CLCA2	chloride channel accessory 2	ENSG00000137975	542.589	0.625628	0.146588	4.26794	1.9729e-05	0.000121212	1.54288
ENSG00000041880	10039	PARP3	poly(ADP-ribose) polymerase family member 3	ENSG00000041880	249.519	0.617542	0.144807	4.26459	2.00267e-05	0.000122727	1.53426
ENSG00000255561	91893	FDXACB1	ferredoxin-fold anticodon binding domain containing 1	ENSG00000255561	169.068	0.677051	0.158821	4.26298	2.01714e-05	0.000123373	1.59887
ENSG00000128683	2571	GAD1	glutamate decarboxylase 1	ENSG00000128683	369.717	0.692529	0.162729	4.25571	2.08382e-05	0.000127166	1.61611
ENSG00000146411	154091	SLC2A12	solute carrier family 2 member 12	ENSG00000146411	111.741	0.833743	0.197893	4.2131	2.51887e-05	0.000151281	1.7823
ENSG00000180229	283755	HERC2P3	hect domain and RLD 2 pseudogene 3	ENSG00000180229	529.694	0.631414	0.150347	4.19971	2.67258e-05	0.000159397	1.54908
ENSG00000132554	26166	RGS22	regulator of G protein signaling 22	ENSG00000132554	152.003	0.71967	0.171388	4.19908	2.68007e-05	0.000159752	1.64681
ENSG00000083535	10464	PIBF1	progesterone immunomodulatory binding factor 1	ENSG00000083535	718.427	0.59419	0.141992	4.18467	2.85575e-05	0.000169208	1.50962
ENSG00000184384	84441	MAML2	mastermind like transcriptional coactivator 2	ENSG00000184384	216.251	0.773786	0.186254	4.15447	3.26041e-05	0.000190965	1.70975
ENSG00000105427	84518	CNFN	cornifelin	ENSG00000105427	177.59	0.640782	0.155798	4.11291	3.90711e-05	0.000225523	1.55917
ENSG00000101203	57642	COL20A1	collagen type XX alpha 1 chain	ENSG00000101203	129.341	0.836184	0.203412	4.11079	3.94312e-05	0.000227295	1.78532
ENSG00000142046	641649	TMEM91	transmembrane protein 91	ENSG00000142046	154.394	0.655543	0.159678	4.10541	4.03594e-05	0.000232302	1.57521
ENSG00000171476	84525	HOPX	HOP homeobox	ENSG00000171476	58.4951	0.870676	0.21224	4.10233	4.09013e-05	0.000235337	1.82852
ENSG00000145246	57205	ATP10D	ATPase phospholipid transporting 10D (putative)	ENSG00000145246	126.546	0.704585	0.17281	4.07721	4.55784e-05	0.000259231	1.62968
ENSG00000283537	NA	NA	NA	ENSG00000283537	383.974	0.812546	0.199345	4.07608	4.58019e-05	0.000260321	1.75631
ENSG00000169245	3627	CXCL10	C-X-C motif chemokine ligand 10	ENSG00000169245	21.1504	0.915255	0.224646	4.07422	4.61695e-05	0.000261898	1.8859
ENSG00000198835	57165	GJC2	gap junction protein gamma 2	ENSG00000198835	85.061	0.806242	0.198043	4.07104	4.68038e-05	0.000264999	1.74865
ENSG00000127533	9002	F2RL3	F2R like thrombin or trypsin receptor 3	ENSG00000127533	83.9053	0.841527	0.20711	4.06319	4.84066e-05	0.000273221	1.79195
ENSG00000152969	152789	JAKMIP1	janus kinase and microtubule interacting protein 1	ENSG00000152969	138.138	0.696143	0.171879	4.05019	5.11767e-05	0.000287464	1.62017
ENSG00000105668	11045	UPK1A	uroplakin 1A	ENSG00000105668	40.5237	0.902889	0.22354	4.03904	5.367e-05	0.000299509	1.86981
ENSG00000143344	23179	RGL1	ral guanine nucleotide dissociation stimulator like 1	ENSG00000143344	196.336	0.622402	0.15482	4.02016	5.81588e-05	0.000322244	1.53944
ENSG00000268104	11254	SLC6A14	solute carrier family 6 member 14	ENSG00000268104	157.52	0.837789	0.208425	4.01962	5.82932e-05	0.000322698	1.78731
ENSG00000198739	347731	LRRTM3	leucine rich repeat transmembrane neuronal 3	ENSG00000198739	98.1896	0.73741	0.184465	3.99755	6.40002e-05	0.000351979	1.66718
ENSG00000165124	79987	SVEP1	sushi, von Willebrand factor type A, EGF and pentraxin domain containing 1	ENSG00000165124	344.593	0.59864	0.149791	3.9965	6.42868e-05	0.000353259	1.51429
ENSG00000139597	90634	N4BP2L1	NEDD4 binding protein 2 like 1	ENSG00000139597	108.906	0.757969	0.190348	3.98202	6.83311e-05	0.000373531	1.69111
ENSG00000126838	5858	PZP	PZP alpha-2-macroglobulin like	ENSG00000126838	46.1551	0.906027	0.227589	3.98098	6.86305e-05	0.000374791	1.87388
ENSG00000234518	NA	NA	NA	ENSG00000234518	27.357	0.905451	0.228478	3.96296	7.40259e-05	0.000401166	1.87313
ENSG00000243649	629	CFB	complement factor B	ENSG00000243649	195.252	0.883951	0.223367	3.95739	7.57745e-05	0.000409012	1.84542
ENSG00000175928	57633	LRRN1	leucine rich repeat neuronal 1	ENSG00000175928	84.6899	0.845954	0.214432	3.9451	7.97683e-05	0.000428725	1.79745
ENSG00000135346	1081	CGA	glycoprotein hormones, alpha polypeptide	ENSG00000135346	62.5804	0.896564	0.227636	3.93858	8.1964e-05	0.000439513	1.86163
ENSG00000134256	9398	CD101	CD101 molecule	ENSG00000134256	99.2553	0.846236	0.215092	3.9343	8.3438e-05	0.000446536	1.7978
ENSG00000240053	58496	LY6G5B	lymphocyte antigen 6 family member G5B	ENSG00000240053	431.219	0.76552	0.194753	3.93072	8.46932e-05	0.000452214	1.69998
ENSG00000172061	131578	LRRC15	leucine rich repeat containing 15	ENSG00000172061	286.35	0.661621	0.169072	3.91325	9.10611e-05	0.000481956	1.58186
ENSG00000170049	9196	KCNAB3	potassium voltage-gated channel subfamily A regulatory beta subunit 3	ENSG00000170049	170.225	0.777052	0.198774	3.90923	9.25901e-05	0.000488938	1.71363
ENSG00000134258	79679	VTCN1	V-set domain containing T cell activation inhibitor 1	ENSG00000134258	32.9428	0.889337	0.22855	3.89122	9.97422e-05	0.000522478	1.85232
ENSG00000224826	NA	NA	NA	ENSG00000224826	58.4027	0.842272	0.216722	3.88642	0.000101732	0.000530887	1.79287
ENSG00000246203	NA	NA	NA	ENSG00000246203	35.4204	0.885671	0.228306	3.87932	0.00010475	0.000544511	1.84762
ENSG00000118194	7139	TNNT2	troponin T2, cardiac type	ENSG00000118194	52.8338	0.883537	0.228128	3.87298	0.000107512	0.000557624	1.84489
ENSG00000278705	8366	H4C2	H4 clustered histone 2	ENSG00000278705	22.035	0.873518	0.226314	3.85977	0.000113495	0.000585308	1.83213
ENSG00000214814	654463	FER1L6	fer-1 like family member 6	ENSG00000214814	102.401	0.69866	0.182	3.83878	0.000123645	0.000631662	1.623
ENSG00000138356	316	AOX1	aldehyde oxidase 1	ENSG00000138356	198.385	0.665474	0.173506	3.83545	0.000125333	0.000639287	1.58609
ENSG00000152580	285313	IGSF10	immunoglobulin superfamily member 10	ENSG00000152580	84.2723	0.779438	0.203767	3.82515	0.000130693	0.000663098	1.71646
ENSG00000115257	54760	PCSK4	proprotein convertase subtilisin/kexin type 4	ENSG00000115257	208.263	0.6601	0.173214	3.8109	0.000138463	0.000699692	1.58019
ENSG00000167701	2875	GPT	glutamic--pyruvic transaminase	ENSG00000167701	117.624	0.69394	0.182182	3.80904	0.000139506	0.000704525	1.6177
ENSG00000183778	10317	B3GALT5	beta-1,3-galactosyltransferase 5	ENSG00000183778	205.435	0.76334	0.200552	3.80619	0.000141124	0.000712259	1.69742
ENSG00000232815	NA	NA	NA	ENSG00000232815	31.917	0.866747	0.227819	3.80455	0.000142064	0.000716096	1.82355
ENSG00000182324	3770	KCNJ14	potassium inwardly rectifying channel subfamily J member 14	ENSG00000182324	117.125	0.690626	0.181851	3.79777	0.000146006	0.000732866	1.61398
ENSG00000154928	2047	EPHB1	EPH receptor B1	ENSG00000154928	209.229	0.656173	0.172809	3.79711	0.000146395	0.000734542	1.5759
ENSG00000213145	1396	CRIP1	cysteine rich protein 1	ENSG00000213145	162.655	0.660683	0.174122	3.79438	0.000148014	0.000741295	1.58083
ENSG00000221866	91584	PLXNA4	plexin A4	ENSG00000221866	72.0295	0.856011	0.226109	3.78583	0.000153199	0.000763049	1.81003
ENSG00000188906	120892	LRRK2	leucine rich repeat kinase 2	ENSG00000188906	286.89	0.621082	0.164215	3.78214	0.000155487	0.000773029	1.53803
ENSG00000163531	23114	NFASC	neurofascin	ENSG00000163531	272.286	0.586175	0.155467	3.77042	0.000162974	0.000804368	1.50126
ENSG00000173338	10089	KCNK7	potassium two pore domain channel subfamily K member 7	ENSG00000173338	38.369	0.85591	0.227111	3.76868	0.000164115	0.000808354	1.8099
ENSG00000163536	5274	SERPINI1	serpin family I member 1	ENSG00000163536	84.3171	0.722175	0.191658	3.76805	0.00016453	0.000809595	1.64967
ENSG00000006747	85477	SCIN	scinderin	ENSG00000006747	185.018	0.765055	0.20376	3.75469	0.000173554	0.000849391	1.69944
ENSG00000215160	NA	NA	NA	ENSG00000215160	185.057	0.589005	0.157031	3.75089	0.000176211	0.000860844	1.50421
ENSG00000241635	54658	UGT1A1	UDP glucuronosyltransferase family 1 member A1	ENSG00000241635	194.51	0.671204	0.179436	3.74063	0.000183562	0.000892745	1.5924
ENSG00000070190	27071	DAPP1	dual adaptor of phosphotyrosine and 3-phosphoinositides 1	ENSG00000070190	449.031	0.601039	0.160708	3.73994	0.000184066	0.00089466	1.51681
ENSG00000205560	1375	CPT1B	carnitine palmitoyltransferase 1B	ENSG00000205560	2262.57	0.696462	0.188067	3.70326	0.000212845	0.00101965	1.62053
ENSG00000139055	121506	ERP27	endoplasmic reticulum protein 27	ENSG00000139055	86.3732	0.723065	0.195586	3.69692	0.000218232	0.00104271	1.65068
ENSG00000086717	5475	PPEF1	protein phosphatase with EF-hand domain 1	ENSG00000086717	78.9868	0.762103	0.206459	3.69131	0.000223103	0.0010638	1.69596
ENSG00000105270	25999	CLIP3	CAP-Gly domain containing linker protein 3	ENSG00000105270	180.001	0.685666	0.18615	3.6834	0.000230144	0.00109545	1.60844
ENSG00000188629	7730	ZNF177	zinc finger protein 177	ENSG00000188629	34.7645	0.836462	0.227304	3.67993	0.000233297	0.00110884	1.78567
ENSG00000115841	151393	RMDN2	regulator of microtubule dynamics 2	ENSG00000115841	149.475	0.609098	0.166064	3.66785	0.000244602	0.00115617	1.5253
ENSG00000248124	NA	NA	NA	ENSG00000248124	74.6029	0.760576	0.207707	3.66177	0.00025048	0.00118156	1.69417
ENSG00000167741	124975	GGT6	gamma-glutamyltransferase 6	ENSG00000167741	94.3592	0.687434	0.187828	3.65992	0.000252295	0.00118909	1.61042
ENSG00000137941	79739	TTLL7	tubulin tyrosine ligase like 7	ENSG00000137941	671.621	0.601843	0.164646	3.65538	0.0002568	0.00120788	1.51765
ENSG00000244509	27350	APOBEC3C	apolipoprotein B mRNA editing enzyme catalytic subunit 3C	ENSG00000244509	14.3713	0.782339	0.214095	3.65416	0.000258025	0.00121154	1.71992
ENSG00000101443	10406	WFDC2	WAP four-disulfide core domain 2	ENSG00000101443	52.2191	0.798942	0.219152	3.6456	0.000266764	0.00124862	1.73983
ENSG00000156463	153769	SH3RF2	SH3 domain containing ring finger 2	ENSG00000156463	155.683	0.649985	0.178515	3.64107	0.000271508	0.00126943	1.56915
ENSG00000157214	261729	STEAP2	STEAP2 metalloreductase	ENSG00000157214	136.264	0.606431	0.167094	3.62928	0.000284215	0.00132422	1.52249
ENSG00000140521	5428	POLG	DNA polymerase gamma, catalytic subunit	ENSG00000140521	8511.02	0.637118	0.175652	3.62715	0.000286562	0.00133364	1.55522
ENSG00000248698	152742	LINC01085	long intergenic non-protein coding RNA 1085	ENSG00000248698	9.44449	0.694782	0.191572	3.62675	0.000287009	0.00133534	1.61864
ENSG00000148735	79949	PLEKHS1	pleckstrin homology domain containing S1	ENSG00000148735	167.812	0.664924	0.183873	3.61621	0.000298951	0.00138458	1.58548
ENSG00000179477	242	ALOX12B	arachidonate 12-lipoxygenase, 12R type	ENSG00000179477	40.1083	0.797247	0.223555	3.56623	0.000362158	0.00164372	1.73778
ENSG00000143382	54507	ADAMTSL4	ADAMTS like 4	ENSG00000143382	108.533	0.769679	0.215876	3.56538	0.00036333	0.00164766	1.70489
ENSG00000197776	122773	KLHDC1	kelch domain containing 1	ENSG00000197776	80.6846	0.711442	0.199832	3.56021	0.000370563	0.00167488	1.63744
ENSG00000164056	10252	SPRY1	sprouty RTK signaling antagonist 1	ENSG00000164056	176.504	0.59037	0.165843	3.5598	0.000371133	0.00167699	1.50563
ENSG00000279718	NA	NA	NA	ENSG00000279718	21.9431	0.810542	0.227972	3.55544	0.000377341	0.00170332	1.75387
ENSG00000169071	4920	ROR2	receptor tyrosine kinase like orphan receptor 2	ENSG00000169071	96.8996	0.716508	0.202118	3.54499	0.000392623	0.00176286	1.6432
ENSG00000213693	729799	SEC14L1P1	SEC14 like 1 pseudogene 1	ENSG00000213693	90.9744	0.699769	0.197496	3.54321	0.000395282	0.00177333	1.62425
ENSG00000105784	154661	RUNDC3B	RUN domain containing 3B	ENSG00000105784	172.287	0.608981	0.172469	3.53097	0.000414043	0.00184532	1.52518
ENSG00000008517	9235	IL32	interleukin 32	ENSG00000008517	118.53	0.637677	0.18075	3.52795	0.000418794	0.00186395	1.55582
ENSG00000276368	8331	H2AC14	H2A clustered histone 14	ENSG00000276368	157.408	0.589158	0.167344	3.52064	0.000430506	0.00191034	1.50437
ENSG00000046653	2824	GPM6B	glycoprotein M6B	ENSG00000046653	74.4147	0.733755	0.208481	3.51953	0.000432306	0.00191677	1.66296
ENSG00000234896	NA	NA	NA	ENSG00000234896	18.5566	0.792786	0.225629	3.51367	0.000441955	0.00195424	1.73242
ENSG00000003137	56603	CYP26B1	cytochrome P450 family 26 subfamily B member 1	ENSG00000003137	47.9078	0.798907	0.22778	3.50737	0.000452562	0.00199465	1.73978
ENSG00000162148	220004	PPP1R32	protein phosphatase 1 regulatory subunit 32	ENSG00000162148	93.8378	0.694168	0.198184	3.50265	0.000460659	0.00202486	1.61795
ENSG00000144891	185	AGTR1	angiotensin II receptor type 1	ENSG00000144891	18.7498	0.787204	0.224761	3.5024	0.000461085	0.00202619	1.72573
ENSG00000162878	91461	PKDCC	protein kinase domain containing, cytoplasmic	ENSG00000162878	64.5589	0.735352	0.210307	3.49657	0.000471286	0.00206545	1.6648
ENSG00000185008	6092	ROBO2	roundabout guidance receptor 2	ENSG00000185008	45.8799	0.790455	0.226273	3.49337	0.000476964	0.00208496	1.72962
ENSG00000182600	389084	SNORC	secondary ossification center associated regulator of chondrocyte maturation	ENSG00000182600	126.835	0.651385	0.187238	3.47892	0.000503444	0.00218817	1.57068
ENSG00000137872	80031	SEMA6D	semaphorin 6D	ENSG00000137872	155.354	0.692033	0.199812	3.46341	0.00053337	0.00230228	1.61556
ENSG00000134339	6289	SAA2	serum amyloid A2	ENSG00000134339	37.7088	0.783372	0.226292	3.46178	0.000536619	0.00231386	1.72115
ENSG00000271447	79148	MMP28	matrix metallopeptidase 28	ENSG00000271447	13.3529	0.601775	0.174058	3.45732	0.000545579	0.00234815	1.51758
ENSG00000205710	100130311	C17orf107	chromosome 17 open reading frame 107	ENSG00000205710	85.7988	0.677281	0.195911	3.45708	0.000546055	0.00234958	1.59912
ENSG00000149599	128853	DUSP15	dual specificity phosphatase 15	ENSG00000149599	39.049	0.773595	0.224265	3.44946	0.0005617	0.00241307	1.70952
ENSG00000255200	NA	NA	NA	ENSG00000255200	88.1991	0.683728	0.198294	3.44806	0.000564632	0.00242425	1.60629
ENSG00000108786	3292	HSD17B1	hydroxysteroid 17-beta dehydrogenase 1	ENSG00000108786	65.8438	0.699294	0.203988	3.42811	0.000607792	0.00258859	1.62371
ENSG00000187955	7373	COL14A1	collagen type XIV alpha 1 chain	ENSG00000187955	101.413	0.672939	0.1965	3.42463	0.000615633	0.00261993	1.59432
ENSG00000120658	55068	ENOX1	ecto-NOX disulfide-thiol exchanger 1	ENSG00000120658	85.3025	0.701067	0.205251	3.41566	0.000636276	0.00269373	1.62571
ENSG00000196092	5079	PAX5	paired box 5	ENSG00000196092	68.7591	0.736073	0.215633	3.41355	0.000641231	0.00271189	1.66564
ENSG00000167371	112476	PRRT2	proline rich transmembrane protein 2	ENSG00000167371	187.81	0.719178	0.210733	3.41275	0.000643117	0.00271775	1.64624
ENSG00000102962	6367	CCL22	C-C motif chemokine ligand 22	ENSG00000102962	121.04	0.700875	0.205556	3.40965	0.000650463	0.00274666	1.62549
ENSG00000149256	26011	TENM4	teneurin transmembrane protein 4	ENSG00000149256	670.215	0.761109	0.225519	3.37492	0.00073837	0.00307257	1.69479
ENSG00000145949	340156	MYLK4	myosin light chain kinase family member 4	ENSG00000145949	90.3323	0.696953	0.207263	3.36265	0.000771975	0.00319525	1.62108
ENSG00000110002	4013	VWA5A	von Willebrand factor A domain containing 5A	ENSG00000110002	49.0536	0.733461	0.218243	3.36075	0.000777305	0.00321242	1.66262
ENSG00000178201	57191	VN1R1	vomeronasal 1 receptor 1	ENSG00000178201	64.9118	0.717163	0.213581	3.3578	0.000785645	0.00324277	1.64395
ENSG00000159588	149483	CCDC17	coiled-coil domain containing 17	ENSG00000159588	117.951	0.606852	0.181219	3.34872	0.000811868	0.0033375	1.52293
ENSG00000143546	6279	S100A8	S100 calcium binding protein A8	ENSG00000143546	4391.92	0.599687	0.179125	3.34787	0.000814343	0.00334658	1.51539
ENSG00000286406	NA	NA	NA	ENSG00000286406	49.0225	0.723659	0.216159	3.34781	0.00081453	0.00334658	1.65137
ENSG00000204779	653427	FOXD4L5	forkhead box D4 like 5	ENSG00000204779	26.2191	0.762546	0.227883	3.34622	0.000819205	0.00336342	1.69648
ENSG00000189377	284340	CXCL17	C-X-C motif chemokine ligand 17	ENSG00000189377	326.108	0.625224	0.187055	3.34247	0.000830377	0.003405	1.54245
ENSG00000237442	NA	NA	NA	ENSG00000237442	17.7064	0.744358	0.222707	3.34232	0.000830805	0.0034059	1.67523
ENSG00000187689	401138	AMTN	amelotin	ENSG00000187689	146.077	0.646788	0.193935	3.33508	0.000852755	0.0034915	1.56568
ENSG00000166548	7084	TK2	thymidine kinase 2	ENSG00000166548	328.852	0.599692	0.180013	3.33139	0.000864148	0.00352873	1.51539
ENSG00000258932	728755	LOC728755	uncharacterized LOC728755	ENSG00000258932	124.475	0.624099	0.187505	3.32844	0.000873327	0.00356211	1.54125
ENSG00000162738	57216	VANGL2	VANGL planar cell polarity protein 2	ENSG00000162738	49.9979	0.731101	0.220658	3.31328	0.000922102	0.00373682	1.65991
ENSG00000122176	2331	FMOD	fibromodulin	ENSG00000122176	24.1039	0.755046	0.228239	3.30814	0.000939173	0.00379579	1.68769
ENSG00000237276	NA	NA	NA	ENSG00000237276	36.2884	0.741397	0.224295	3.30545	0.000948251	0.00382773	1.67179
ENSG00000188910	2707	GJB3	gap junction protein beta 3	ENSG00000188910	152.566	0.610947	0.185743	3.2892	0.00100474	0.00403776	1.52726
ENSG00000135205	57639	CCDC146	coiled-coil domain containing 146	ENSG00000135205	73.8641	0.696881	0.212702	3.27633	0.00105166	0.00419246	1.621
ENSG00000196132	4661	MYT1	myelin transcription factor 1	ENSG00000196132	55.577	0.722531	0.221259	3.26554	0.00109255	0.00433302	1.65007
ENSG00000169330	23251	MINAR1	membrane integral NOTCH2 associated receptor 1	ENSG00000169330	54.9392	0.717172	0.219903	3.26131	0.00110898	0.00438335	1.64396
ENSG00000139144	5288	PIK3C2G	phosphatidylinositol-4-phosphate 3-kinase catalytic subunit type 2 gamma	ENSG00000139144	96.7878	0.629965	0.194594	3.23732	0.00120657	0.00473	1.54753
ENSG00000232938	388574	RPL23AP87	ribosomal protein L23a pseudogene 87	ENSG00000232938	120.528	0.603094	0.187301	3.21992	0.00128224	0.00500726	1.51897
ENSG00000177173	NA	NA	NA	ENSG00000177173	77.9719	0.627373	0.195315	3.2121	0.00131767	0.00512979	1.54475
ENSG00000276600	338382	RAB7B	RAB7B, member RAS oncogene family	ENSG00000276600	156.236	0.634376	0.197883	3.20582	0.00134679	0.00523316	1.55227
ENSG00000180581	NA	NA	NA	ENSG00000180581	141.461	0.68681	0.215208	3.19138	0.00141593	0.00547055	1.60972
ENSG00000222009	149478	BTBD19	BTB domain containing 19	ENSG00000222009	37.2747	0.718512	0.225358	3.18831	0.00143105	0.00551982	1.64548
ENSG00000106038	2128	EVX1	even-skipped homeobox 1	ENSG00000106038	15.2651	0.70162	0.220316	3.1846	0.00144954	0.00558187	1.62633
ENSG00000168542	1281	COL3A1	collagen type III alpha 1 chain	ENSG00000168542	206.12	0.611241	0.193133	3.16487	0.00155153	0.0059326	1.52757
ENSG00000264714	NA	NA	NA	ENSG00000264714	39.0173	0.707159	0.223527	3.16364	0.00155809	0.00595491	1.63259
ENSG00000139973	83851	SYT16	synaptotagmin 16	ENSG00000139973	26.368	0.69508	0.219945	3.16024	0.00157637	0.00601491	1.61897
ENSG00000089486	29965	CDIP1	cell death inducing p53 target 1	ENSG00000089486	41.353	0.716882	0.228569	3.13639	0.00171042	0.00647039	1.64363
ENSG00000179023	127707	KLHDC7A	kelch domain containing 7A	ENSG00000179023	53.5311	0.705085	0.225116	3.1321	0.00173559	0.00655499	1.63024
ENSG00000012223	4057	LTF	lactotransferrin	ENSG00000012223	171.243	0.685825	0.219183	3.129	0.00175401	0.00661996	1.60862
ENSG00000177103	57453	DSCAML1	DS cell adhesion molecule like 1	ENSG00000177103	25.2432	0.68135	0.218021	3.12516	0.0017771	0.00669779	1.60364
ENSG00000198515	1259	CNGA1	cyclic nucleotide gated channel subunit alpha 1	ENSG00000198515	52.5226	0.687893	0.220451	3.12039	0.0018061	0.00679765	1.61093
ENSG00000196119	390275	OR8A1	olfactory receptor family 8 subfamily A member 1	ENSG00000196119	81.0744	0.632812	0.20293	3.11837	0.00181855	0.00683036	1.55058
ENSG00000021826	1373	CPS1	carbamoyl-phosphate synthase 1	ENSG00000021826	107.714	0.632285	0.203455	3.10773	0.00188528	0.00705821	1.55002
ENSG00000152377	6695	SPOCK1	SPARC (osteonectin), cwcv and kazal like domains proteoglycan 1	ENSG00000152377	492.746	0.708782	0.228452	3.10255	0.00191864	0.00716502	1.63442
ENSG00000204421	80740	LY6G6C	lymphocyte antigen 6 family member G6C	ENSG00000204421	113.96	0.586005	0.18931	3.09547	0.00196499	0.00730968	1.50108
ENSG00000174460	170261	ZCCHC12	zinc finger CCHC-type containing 12	ENSG00000174460	80.0657	0.628585	0.204105	3.07971	0.00207201	0.00765196	1.54605
ENSG00000187094	885	CCK	cholecystokinin	ENSG00000187094	32.4003	0.699947	0.228307	3.06582	0.00217075	0.00798766	1.62445
ENSG00000197506	64078	SLC28A3	solute carrier family 28 member 3	ENSG00000197506	69.5848	0.682838	0.223651	3.05314	0.0022646	0.00828255	1.60529
ENSG00000261040	645638	WFDC21P	WAP four-disulfide core domain 21, pseudogene	ENSG00000261040	88.0011	0.692804	0.228039	3.03809	0.00238082	0.00864921	1.61642
ENSG00000162366	10158	PDZK1IP1	PDZK1 interacting protein 1	ENSG00000162366	14.9861	0.666846	0.219803	3.03383	0.00241469	0.00876077	1.5876
ENSG00000198569	142680	SLC34A3	solute carrier family 34 member 3	ENSG00000198569	137.634	0.588674	0.195251	3.01496	0.00257017	0.00926304	1.50386
ENSG00000168026	199223	TTC21A	tetratricopeptide repeat domain 21A	ENSG00000168026	112.082	0.640595	0.212533	3.01409	0.00257749	0.0092833	1.55897
ENSG00000113657	1809	DPYSL3	dihydropyrimidinase like 3	ENSG00000113657	54.7774	0.643305	0.213936	3.00699	0.00263845	0.00947772	1.5619
ENSG00000184845	1812	DRD1	dopamine receptor D1	ENSG00000184845	80.309	0.59537	0.198105	3.00533	0.00265294	0.00952141	1.51086
ENSG00000188505	342897	NCCRP1	NCCRP1, F-box associated domain containing	ENSG00000188505	54.5159	0.63753	0.212294	3.00306	0.00267279	0.0095821	1.55566
ENSG00000164308	64167	ERAP2	endoplasmic reticulum aminopeptidase 2	ENSG00000164308	21.48	0.677548	0.226186	2.99553	0.00273967	0.00977033	1.59942
ENSG00000102683	6445	SGCG	sarcoglycan gamma	ENSG00000102683	36.5032	0.675113	0.22538	2.99544	0.00274047	0.00977105	1.59672
ENSG00000171564	2244	FGB	fibrinogen beta chain	ENSG00000171564	40.3	0.679294	0.228161	2.97725	0.00290844	0.0103046	1.60136
ENSG00000164379	94234	FOXQ1	forkhead box Q1	ENSG00000164379	77.2922	0.587443	0.198982	2.95224	0.00315481	0.0110956	1.50258
ENSG00000186832	3868	KRT16	keratin 16	ENSG00000186832	1123.77	0.601218	0.204042	2.94654	0.0032135	0.0112704	1.517
ENSG00000213588	221504	ZBTB9	zinc finger and BTB domain containing 9	ENSG00000213588	19.1838	0.650773	0.221651	2.93602	0.00332452	0.0115999	1.57001
ENSG00000102837	10562	OLFM4	olfactomedin 4	ENSG00000102837	17.4144	0.653271	0.222603	2.9347	0.00333874	0.011642	1.57273
ENSG00000170950	5232	PGK2	phosphoglycerate kinase 2	ENSG00000170950	25.4459	0.669717	0.228534	2.93049	0.00338425	0.0117781	1.59076
ENSG00000238286	NA	NA	NA	ENSG00000238286	28.3648	0.668116	0.228178	2.92804	0.00341103	0.0118577	1.589
ENSG00000084636	1307	COL16A1	collagen type XVI alpha 1 chain	ENSG00000084636	87.8049	0.660473	0.225581	2.92788	0.00341286	0.0118578	1.5806
ENSG00000122592	3204	HOXA7	homeobox A7	ENSG00000122592	62.7551	0.622877	0.212771	2.92746	0.00341743	0.0118637	1.53994
ENSG00000171310	50515	CHST11	carbohydrate sulfotransferase 11	ENSG00000171310	1062.53	0.61671	0.21138	2.91754	0.00352805	0.0121746	1.53337
ENSG00000159860	NA	NA	NA	ENSG00000159860	65.0688	0.637222	0.218575	2.91535	0.00355289	0.0122526	1.55533
ENSG00000184613	4753	NELL2	neural EGFL like 2	ENSG00000184613	26.4227	0.644245	0.221297	2.91123	0.00360013	0.0123919	1.56292
ENSG00000283378	100289279	CNTNAP3C	contactin associated protein family member 3C	ENSG00000283378	27.0388	0.664584	0.228556	2.90775	0.00364045	0.0125201	1.58511
ENSG00000039600	11063	SOX30	SRY-box transcription factor 30	ENSG00000039600	23.462	0.642793	0.222952	2.8831	0.00393777	0.013421	1.56135
ENSG00000170190	9121	SLC16A5	solute carrier family 16 member 5	ENSG00000170190	20.0849	0.65008	0.22571	2.88015	0.00397487	0.0135248	1.56926
ENSG00000269533	NA	NA	NA	ENSG00000269533	21.7094	0.652212	0.226556	2.8788	0.00399186	0.0135657	1.57158
ENSG00000174599	133022	TRAM1L1	translocation associated membrane protein 1 like 1	ENSG00000174599	58.4619	0.597844	0.208689	2.86476	0.00417325	0.0140852	1.51345
ENSG00000152154	130733	TMEM178A	transmembrane protein 178A	ENSG00000152154	39.8828	0.650408	0.227657	2.85696	0.00427723	0.0144034	1.56961
ENSG00000273252	NA	NA	NA	ENSG00000273252	29.5407	0.651065	0.228245	2.85248	0.00433789	0.0145806	1.57033
ENSG00000136040	10154	PLXNC1	plexin C1	ENSG00000136040	62.4121	0.598517	0.210058	2.84929	0.00438165	0.0147095	1.51416
ENSG00000187479	387763	C11orf96	chromosome 11 open reading frame 96	ENSG00000187479	43.302	0.644517	0.226831	2.8414	0.00449153	0.0150289	1.56322
ENSG00000163347	9076	CLDN1	claudin 1	ENSG00000163347	80.7378	0.596531	0.210241	2.83736	0.00454878	0.0151893	1.51208
ENSG00000277157	8360	H4C4	H4 clustered histone 4	ENSG00000277157	36.6826	0.638561	0.225682	2.82947	0.00466251	0.0154961	1.55678
ENSG00000149201	60494	CCDC81	coiled-coil domain containing 81	ENSG00000149201	54.8281	0.602481	0.213947	2.81603	0.00486206	0.0160709	1.51833
ENSG00000269891	100533184	ARHGAP19-SLIT1	ARHGAP19-SLIT1 readthrough (NMD candidate)	ENSG00000269891	52.1876	0.604917	0.215263	2.81013	0.00495221	0.0163292	1.52089
ENSG00000164099	8492	PRSS12	serine protease 12	ENSG00000164099	40.3883	0.639749	0.228178	2.80372	0.00505162	0.0166166	1.55806
ENSG00000164082	2912	GRM2	glutamate metabotropic receptor 2	ENSG00000164082	19.9916	0.633199	0.226304	2.798	0.00514202	0.0168596	1.551
ENSG00000198003	115948	CCDC151	coiled-coil domain containing 151	ENSG00000198003	69.9199	0.602533	0.215929	2.79042	0.00526389	0.017197	1.51838
ENSG00000118946	27253	PCDH17	protocadherin 17	ENSG00000118946	33.8007	0.634288	0.227672	2.78598	0.00533663	0.0174033	1.55217
ENSG00000130203	348	APOE	apolipoprotein E	ENSG00000130203	33.8936	0.630312	0.227244	2.77373	0.00554182	0.017954	1.5479
ENSG00000186529	4051	CYP4F3	cytochrome P450 family 4 subfamily F member 3	ENSG00000186529	41.881	0.616007	0.222243	2.77177	0.00557519	0.0180513	1.53263
ENSG00000241157	100271488	RPL32P32	ribosomal protein L32 pseudogene 32	ENSG00000241157	34.2427	0.631581	0.228178	2.76793	0.00564139	0.0182331	1.54926
ENSG00000069764	8399	PLA2G10	phospholipase A2 group X	ENSG00000069764	61.5347	0.59116	0.214221	2.75957	0.00578769	0.0186284	1.50646
ENSG00000270432	81363	OR7E108P	olfactory receptor family 7 subfamily E member 108 pseudogene	ENSG00000270432	20.8359	0.589971	0.215604	2.73636	0.00621224	0.0198228	1.50522
ENSG00000166509	10143	CLEC3A	C-type lectin domain family 3 member A	ENSG00000166509	53.768	0.59852	0.219088	2.73188	0.00629747	0.0200477	1.51416
ENSG00000075043	3785	KCNQ2	potassium voltage-gated channel subfamily Q member 2	ENSG00000075043	77.9816	0.607825	0.223326	2.72169	0.00649482	0.0205916	1.52396
ENSG00000090565	9727	RAB11FIP3	RAB11 family interacting protein 3	ENSG00000090565	60.405	0.59392	0.218578	2.71721	0.00658358	0.0208189	1.50934
ENSG00000168405	8418	CMAHP	cytidine monophospho-N-acetylneuraminic acid hydroxylase, pseudogene	ENSG00000168405	41.3291	0.615056	0.22711	2.70818	0.00676534	0.0213125	1.53162
ENSG00000186526	11283	CYP4F8	cytochrome P450 family 4 subfamily F member 8	ENSG00000186526	61.5272	0.586149	0.216864	2.70284	0.00687499	0.0216162	1.50123
ENSG00000171724	57687	VAT1L	vesicle amine transport 1 like	ENSG00000171724	30.9043	0.616164	0.228511	2.69643	0.00700871	0.0219942	1.53279
ENSG00000116031	50489	CD207	CD207 molecule	ENSG00000116031	20.1987	0.603204	0.226342	2.66501	0.00769864	0.0238338	1.51909
ENSG00000256206	NA	NA	NA	ENSG00000256206	55.7977	0.589557	0.224864	2.62183	0.00874581	0.0265873	1.50478
ENSG00000143869	151449	GDF7	growth differentiation factor 7	ENSG00000143869	22.5768	0.594093	0.22824	2.60293	0.00924315	0.0279057	1.50952
ENSG00000259158	317760	ADAM20P1	ADAM metallopeptidase domain 20 pseudogene 1	ENSG00000259158	28.788	0.593767	0.228444	2.59918	0.00934481	0.0281448	1.50918
ENSG00000189108	26280	IL1RAPL2	interleukin 1 receptor accessory protein like 2	ENSG00000189108	52.6389	0.591156	0.228505	2.58705	0.00968009	0.0290634	1.50645
