# Supplementary material for: PRMT5-regulated splicing of DNA repair genes drives chemoresistance in breast cancer stem cells
Source: Oncogene. 2024 Dec 18;44(13):862–76. doi: 10.1038/s41388-024-03264-1 (PMC11932929; doi:10.1038/s41388-024-03264-1)
Supplement: Supplementary file 5 — Supplementary Table 4 [file 41388_2024_3264_MOESM5_ESM.xlsx]

## Sheet: MCF7 AR
qPCR dataset in MCF AR cells
		EXO1	ATM	RAD17	RAD51D	PNKP	FAN1	DDX11	CHD1L	SLX4	RAD51AP1	FANCA	FANCI	FANCD2	RAD51	RPA2
Repeat 1	1	0.542309	1.03959	0.539788	0.90221	0.453091	1.38	0.970958	0.825471	0.95	0.366191	0.436348	0.553489	0.415154	0.63	1.46
Repeat 2	1	0.785564	1.38623	0.78	1.16793	0.865852	0.984194	0.975342	0.98	1.31	0.292645	0.534401	0.561532	0.537119	0.51	0.69
Repeat 3	1	0.246651	0.858656	0.887605	1.04	0.313565	1.14009	1.23606	1.14	0.902699	0.507183	0.264378	0.363744	0.146343	0.232872	0.91
	Average qPCR	0.524841	1.09483	0.735798	1.03671	0.544169	1.1681	1.06079	0.981824	1.05423	0.388673	0.411709	0.492922	0.366205	0.457624	1.02
	ttest	0.0380472	0.57323	0.0619908	0.657268	0.0514192	0.218004	0.52613	0.851109	0.694931	0.000149689	0.00173009	0.0014255	0.00536094	0.00993864	0.934597
	RNA-seq	0.58	1.37	0.96	0.76	0.8	1.03	0.85	0.72	1.05	0.58	0.63	0.5	0.58	0.552735	1.06953
	p value	2.03187e-14	0.000804322	NA	0.00049663	0.0140359	0.793811	0.151342	9.65911e-22	0.599103	5.71789e-12	2.46565e-11	4.81968e-33	4.11859e-05	5.88471e-21	0.255031

## Sheet: AU565 AR
qPCR dataset in AU565 AR cells
		EXO1	ATM	RAD17	RAD51D	PNKP	FAN1	DDX11	CHD1L	SLX4	RAD51AP1	FANCA	FANCI	FANCD2	RAD51	RPA2
Repeat 1	1	1.56552	1.35013	1.00875	1.24899	0.912698	0.622013	1.23513	0.888227	0.978308	0.807928	0.596312	0.61237	0.955788	0.923772	1.03063
Repeat 2	1	1.58696	1.11209	0.93774	1.35003	0.737762	0.532299	1.1708	0.930768	1.16602	1.49637	0.995638	0.784586	0.85189	0.914685	0.714499
Repeat 3	1	1.78183	1.40056	1.3649	1.56607	1.06738	0.885265	1.44428	0.811424	0.813523	1.61073	0.747731	1.14738	0.973465	1.43612	0.775834
	Average qPCR	1.64477	1.28759	1.1038	1.38837	0.905947	0.679859	1.2834	0.876806	0.985951	1.30501	0.779894	0.848113	0.927048	1.09153	0.840322
	ttest	0.00072249	0.0318805	0.476115	0.0142281	0.379163	0.0390659	0.0264664	0.0242802	0.896933	0.29066	0.131587	0.389956	0.126736	0.623442	0.17434
	RNA-seq	1.34139	1.38513	0.985013	1.03588	0.74242	1.11114	1.08782	0.835297	1.18209	1.07167	1.07928	0.832176	1.30575	1.11481	1.04
	pvalue	0.0759309	0.00684913	0.936073	0.906601	0.00669759	0.534298	0.721089	0.235699	0.225434	0.78451	0.774603	0.313191	0.143497	0.652769	0.82

## Sheet: CD24loCD44+
qPCR dataset in MCF7 Cd24lo/CD44+ cells
		EXO1	ATM	RAD17	RAD51D	PNKP	FAN1	DDX11	CHD1L	SLX4	RAD51AP1	FANCA	FANCI	FANCD2	RAD51	RPA2
Repeat 1	1	0.737572	2.35932	1.12149	1.20382	1.65624	0.526089	0.121019	1.14456	1.19312	0.699114	0.824909	0.466532	0.31259	0.366427	1.48886
Repeat 2	1	0.667473	2.21443	1.34426	1.16372	2.10921	0.652117	0.746787	0.92937	1.1037	0.488636	0.629122	0.32357	0.594524	0.629685	1.77299
Repeat 3	1	0.82239	1.39337	0.733005	1.05782	2.16504	0.443931	0.359191	0.928461	1.41813	0.429351	0.511609	0.648954	0.486759	0.581146	1.05548
	Average qPCR	0.742478	1.98904	1.06625	1.14179	1.97683	0.540712	0.408999	1.0008	1.23831	0.539034	0.655213	0.479685	0.464624	0.525753	1.43911
		0.00453599	0.0302588	0.729494	0.0312047	0.00373569	0.00161927	0.0316444	0.991672	0.063457	0.00489054	0.0195504	0.00523867	0.00286029	0.00422435	0.103082

## Sheet: Summary Table
	MCF7_AR			AU565_AR			MCF7_24-44
Gene	qPCR	RNA-seq	RNA-seq p value	qPCR	RNA-seq	RNA-seq p value	qPCR	RNA-seq	RNA-seq p value
EXO1	0.524841	0.58	2.03187e-14	1.64477	1.34139	0.0759309	0.742478	NA	NA
ATM	1.09483	1.37	0.000804322	1.28759	1.38513	0.00684913	1.98904	NA	NA
RAD17	0.735798	0.96	NA	1.1038	0.985013	0.936073	1.06625	NA	NA
RAD51D	1.03671	0.76	0.00049663	1.38837	1.03588	0.906601	1.14179	NA	NA
PNKP	0.544169	0.8	0.0140359	0.905947	0.74242	0.00669759	1.97683	NA	NA
FAN1	1.1681	1.03	0.793811	0.679859	1.11114	0.534298	0.540712	NA	NA
DDX11	1.06079	0.85	0.151342	1.2834	1.08782	0.721089	0.408999	NA	NA
CHD1L	0.981824	0.72	9.65911e-22	0.876806	0.835297	0.235699	1.0008	NA	NA
SLX4	1.05423	1.05	0.599103	0.985951	1.18209	0.225434	1.23831	NA	NA
RAD51AP1	0.388673	0.58	5.71789e-12	1.30501	1.07167	0.78451	0.539034	NA	NA
FANCA	0.411709	0.63	2.46565e-11	0.779894	1.07928	0.774603	0.655213	NA	NA
FANCI	0.492922	0.5	4.81968e-33	0.848113	0.832176	0.313191	0.479685	NA	NA
FANCD2	0.366205	0.58	4.11859e-05	0.927048	1.30575	0.143497	0.464624	NA	NA
RAD51	0.457624	0.88	5.88471e-21	1.09153	1.11481	0.652769	1.56461	NA	NA
RPA2	1.02	1.06953	0.255031	0.840322	1.04	0.82	1.43911	NA	NA
