# Supplementary material for: PRMT5-regulated splicing of DNA repair genes drives chemoresistance in breast cancer stem cells
Source: Oncogene. 2024 Dec 18;44(13):862–76. doi: 10.1038/s41388-024-03264-1 (PMC11932929; doi:10.1038/s41388-024-03264-1)
Supplement: Supplementary file 6 — Supplementary Table 5 [file 41388_2024_3264_MOESM6_ESM.xlsx]

## Sheet: RT-PCR primers
Gene	Forward	Reverse
GAPDH	GTCTCCTCTGACTTCAACAGCG	ACCACCCTGTTGCTGTAGCCAA
ATM	GTGCTTCTGTTTGTGATTTTGCT	CACCATAATCCCATCTTGCGG
EXO1	CCGCGAGACAGAGGGATAAA	TGTATCCCCATGGTGCCAAA
RAD17	TATAGTTTAATGTACTGCAAG	TCTTGGCCCCTTTCCTCTATA
CHD1L	CCGGAGCCTTTTGAAGTTGG	AAACGAAAATGGGCTGCTGT
DDX11	GCAGTACTTGGGAGGGTCTT	GCTCCATGTCCTTCACCTCT
SLX4	TGACAACAAAGCTGAGGTGC	CAGGAGTTTGCACGGGTAG
PNKP	AACAAGGGAGTGAGTGAGGC	AGCTTACGGGGAATCTCTGG
FAN1	ACTGGGAATGGCGTGAAAAC	GCGTTTCTGAAGACATCCGG

## Sheet: qPCR primers
Gene	Forward	Reverse
GAPDH	GTCTCCTCTGACTTCAACAGCG	ACCACCCTGTTGCTGTAGCCAA
ATM	TGACGTTACATGAGCCAGCA	TGCGATGGAAAATGAGGTGG
EXO1	AGAGAAAGACGACAAGCCAAT	TGAAACACTCTCGAGCTTCCG
RAD17	AGTGCAATAAACAGCCTCCAGT	CGTTTTGATTTTGACAGCACAGC
RAD51D	TGGCCCGAGAGCTGAAGA	CGCTGTCCCTGTCTCGAGT
CHD1L	GCAGAGGTGGTTTATTTAC	TCTTGCCCTTTGTTTCTTGA
DDX11	GCAAGGATGTTCGGCTGGT	TGCCTGCTTCTCTGCATGC
SLX4	AACCATCGCCAAACCTTTCC	TTGGCACTGCTGTTGTCAAA
PNKP	AGTTGCTAGTGTTCACCGCA	CCAGAGCGTGTGGTGATGAG
FAN1	TACAGACGCAGCGGTTTTGACC	CAGGCGTTTCTGAAGACATCCG
FANCA	CCAAAGGCTTTCCACGTTTGT	CCAGCCTGAGGTCACTCTCT
FANCI	TGGTGGAATCGGGGGATTTG	GAAAATGGTGAGCCTCCAGC
FANCD2	TTCCAGGATGCCTTCGTAGTGG	GCAGGAGGTTTATGGCAATCCC
RAD51	TTGGCCCACAACCCATTTCA	TTAGCTCCTTCTTTGGCGCA
RPA2	CCATGGACGTTCGCCAGT	CTCAGGTGGCCTGCCACT
